# Supplementary material for: Prevalence and Virulence Determinants of Staphylococcus aureus in Wholesale and Retail Pork in Wuhan, Central China
Source: Foods. 2022 Dec 19;11(24):4114. doi: 10.3390/foods11244114 (PMC9777741; doi:10.3390/foods11244114)
Supplement: Supplementary file 1 [file foods-11-04114-s001.zip]

Archive with 1 entries (1 files):
- foods-2064049-supplementary.xlsx
