# Supplementary material for: Prevalence and Virulence Determinants of Staphylococcus aureus in Wholesale and Retail Pork in Wuhan, Central China
Source: Foods. 2022 Dec 19;11(24):4114. doi: 10.3390/foods11244114 (PMC9777741; doi:10.3390/foods11244114)
Supplement: Supplementary file 1 [file foods-11-04114-s001.zip › foods-2064049-supplementary.xlsx]

## Sheet: Suppl-Table S1 All MICs values
		Supplementary Table S1. All MICs values of 518 isolates from wholesale and rerail pork in Wuhan, central Chiana
Strains	Years	Sources	Seasons	MSSA/MRSA	MLST	No. antimicrobial agents	MDR	AMR patterns	AMC	CLI	ERY	GEN	OXA	PEN	SXT	SYN	Note
16LC15	2016	Retail	Spring	MSSA	7	2	N	ERY-PEN	≤1/0.5(S)	≤0.5(S)	>4(R)	≤1(S)	≤0.25(S)	>0.25(R)	≤1/19(S)	1(S)	WGS
16LC28	2016	Retail	Spring	MSSA	7	7	Y	AMC-CLI-ERY-OXA-PEN-SXT-SYN	4/2(R)	>4(R)	>4(R)	≤1(S)	>4(R)	>0.25(R)	>4/76(R)	>2(R)	WGS
16LC49	2016	Retail	Spring	MSSA	7	1	N	PEN	≤1/0.5(S)	≤0.5(S)	≤0.25(S)	≤1(S)	1(S)	>0.25(R)	≤1/19(S)	1(S)	WGS
16LD8	2016	Retail	Winter	MSSA	5	6	Y	CLI-ERY-GEN-OXA-PEN-SYN	≤1/0.5(S)	>4(R)	>4(R)	>16(R)	>4(R)	>0.25(R)	≤1/19(S)	>2(R)	WGS
16LQ22	2016	Retail	Autumn	MRSA	9	7	Y	AMC-CLI-ERY-OXA-PEN-SXT-SYN	4/2(R)	>4(R)	>4(R)	≤1(S)	>4(R)	>0.25(R)	>4/76(R)	>2(R)	WGS
16LQ28	2016	Retail	Autumn	MSSA	7	2	N	ERY-PEN	≤1/0.5(S)	≤0.5(S)	>4(R)	≤1(S)	0.5(S)	>0.25(R)	≤1/19(S)	≤0.5(S)	WGS
16LX12	2016	Retail	Summer	MRSA	630	2	N	OXA-PEN	≤1/0.5(S)	≤0.5(S)	≤0.25(S)	2(S)	>4(R)	>0.25(R)	≤1/19(S)	1(S)	WGS
16LX2	2016	Retail	Summer	MSSA	5	1	N	PEN	≤1/0.5(S)	≤0.5(S)	≤0.25(S)	≤1(S)	0.5(S)	>0.25(R)	≤1/19(S)	1(S)	WGS
16PC109	2016	Wholesale	Spring	MRSA	9	7	Y	AMC-CLI-ERY-GEN-OXA-PEN-SYN	>4/2(R)	>4(R)	>4(R)	>16(R)	>4(R)	>0.25(R)	≤1/19(S)	>2(R)	WGS
16PC113	2016	Wholesale	Spring	MSSA	188	7	Y	AMC-CLI-ERY-OXA-PEN-SXT-SYN	2/1(R)	>4(R)	>4(R)	≤1(S)	>4(R)	>0.25(R)	>4/76(R)	>2(R)	WGS
16PC117	2016	Wholesale	Spring	MSSA	6	5	Y	CLI-ERY-GEN-OXA-PEN	≤1/0.5(S)	>4(R)	>4(R)	>16(R)	>4(R)	>0.25(R)	≤1/19(S)	1(S)	WGS
16PC139	2016	Wholesale	Spring	MSSA	88	5	Y	CLI-ERY-GEN-PEN-SXT	≤1/0.5(S)	>4(R)	>4(R)	>16(R)	0.5(S)	>0.25(R)	>4/76(R)	≤0.5(S)	WGS
16PC140	2016	Wholesale	Spring	MSSA	88	5	Y	CLI-ERY-GEN-PEN-SXT	≤1/0.5(S)	>4(R)	>4(R)	>16(R)	0.5(S)	>0.25(R)	>4/76(R)	1(S)	WGS
16PC144	2016	Wholesale	Spring	MRSA	72	4	N	AMC-ERY-OXA-PEN	>4/2(R)	≤0.5(S)	>4(R)	≤1(S)	>4(R)	>0.25(R)	≤1/19(S)	≤0.5(S)	WGS
16PC178	2016	Wholesale	Spring	MSSA	188	6	Y	CLI-ERY-GEN-PEN-SXT-SYN	≤1/0.5(S)	>4(R)	>4(R)	>16(R)	0.5(S)	>0.25(R)	>4/76(R)	>2(R)	WGS
16PC97	2016	Wholesale	Spring	MSSA	88	6	Y	CLI-ERY-GEN-OXA-PEN-SXT	≤1/0.5(S)	>4(R)	>4(R)	>16(R)	>4(R)	>0.25(R)	>4/76(R)	1(S)	WGS
16PD106	2016	Wholesale	Winter	MRSA	1376	8	Y	AMC-CLI-ERY-GEN-OXA-PEN-SXT-SYN	>4/2(R)	>4(R)	>4(R)	>16(R)	>4(R)	>0.25(R)	>4/76(R)	>2(R)	WGS
16PD113	2016	Wholesale	Winter	MRSA	59	5	Y	CLI-ERY-GEN-OXA-PEN	≤1/0.5(S)	>4(R)	>4(R)	>16(R)	>4(R)	>0.25(R)	≤1/19(S)	≤0.5(S)	WGS
16PD14	2016	Wholesale	Winter	MSSA	7	2	N	OXA-PEN	≤1/0.5(S)	≤0.5(S)	≤0.25(S)	2(S)	>4(R)	>0.25(R)	≤1/19(S)	1(S)	WGS
16PD44	2016	Wholesale	Winter	MSSA	9	3	Y	ERY-GEN-SXT	≤1/0.5(S)	≤0.5(S)	>4(R)	>16(R)	≤0.25(S)	0.06(S)	>4/76(R)	1(S)	WGS
16PD57	2016	Wholesale	Winter	MRSA	9	5	Y	CLI-ERY-GEN-OXA-PEN	≤1/0.5(S)	>4(R)	>4(R)	>16(R)	>4(R)	>0.25(R)	≤1/19(S)	≤0.5(S)	WGS
16PX103	2016	Wholesale	Summer	MSSA	7	3	N	AMC-OXA-PEN	>4/2(R)	≤0.5(S)	≤0.25(S)	≤1(S)	>4(R)	>0.25(R)	≤1/19(S)	≤0.5(S)	WGS
16PX109	2016	Wholesale	Summer	MRSA	59	3	N	AMC-OXA-PEN	>4/2(R)	≤0.5(S)	≤0.25(S)	≤1(S)	>4(R)	>0.25(R)	≤1/19(S)	≤0.5(S)	WGS
17LC_1_14	2017	Retail	Spring	MRSA	9	8	Y	AMC-CLI-ERY-GEN-OXA-PEN-SXT-SYN	4/2(R)	>4(R)	>4(R)	>16(R)	>4(R)	>0.25(R)	>4/76(R)	>2(R)	WGS
17LD_1_13	2017	Retail	Winter	MRSA	968	8	Y	AMC-CLI-ERY-GEN-OXA-PEN-SXT-SYN	>4/2(R)	>4(R)	>4(R)	>16(R)	>4(R)	>0.25(R)	>4/76(R)	2(R)	WGS
17LQ_1_36	2017	Retail	Autumn	MSSA	7	3	N	CLI-ERY-PEN	≤1/0.5(S)	>4(R)	>4(R)	≤1(S)	0.5(S)	>0.25(R)	≤1/19(S)	≤0.5(S)	WGS
17LX_2_6	2017	Retail	Summer	MRSA	1376	8	Y	AMC-CLI-ERY-GEN-OXA-PEN-SXT-SYN	>4/2(R)	>4(R)	>4(R)	>16(R)	>4(R)	>0.25(R)	>4/76(R)	>2(R)	WGS
17PC_1_85	2017	Wholesale	Spring	MRSA	9	8	Y	AMC-CLI-ERY-GEN-OXA-PEN-SXT-SYN	>4/2(R)	>4(R)	>4(R)	>16(R)	>4(R)	>0.25(R)	>4/76(R)	>2(R)	WGS
17PC_1_99	2017	Wholesale	Spring	MSSA	7	5	Y	CLI-ERY-GEN-PEN-SXT	≤1/0.5(S)	>4(R)	>4(R)	>16(R)	0.5(S)	>0.25(R)	>4/76(R)	≤0.5(S)	WGS
17PC_2_154	2017	Wholesale	Spring	MSSA	7	2	N	ERY-PEN	≤1/0.5(S)	≤0.5(S)	>4(R)	≤1(S)	≤0.25(S)	>0.25(R)	≤1/19(S)	≤0.5(S)	WGS
17PQ_1_167	2017	Wholesale	Autumn	MRSA	45	3	N	ERY-OXA-PEN	≤1/0.5(S)	≤0.5(S)	>4(R)	≤1(S)	>4(R)	>0.25(R)	≤1/19(S)	≤0.5(S)	WGS
17PQ_1_195	2017	Wholesale	Autumn	MRSA	9	8	Y	AMC-CLI-ERY-GEN-OXA-PEN-SXT-SYN	>4/2(R)	>4(R)	>4(R)	>16(R)	>4(R)	>0.25(R)	>4/76(R)	>2(R)	WGS
17PQ_2_19	2017	Wholesale	Autumn	MRSA	9	8	Y	AMC-CLI-ERY-GEN-OXA-PEN-SXT-SYN	>4/2(R)	>4(R)	>4(R)	>16(R)	>4(R)	>0.25(R)	>4/76(R)	>2(R)	WGS
17PQ_2_224	2017	Wholesale	Autumn	MRSA	4513	4	N	CLI-ERY-OXA-PEN	≤1/0.5(S)	>4(R)	>4(R)	≤1(S)	>4(R)	>0.25(R)	≤1/19(S)	≤0.5(S)	WGS
17PQ_2_230	2017	Wholesale	Autumn	MRSA	4513	5	N	AMC-CLI-ERY-OXA-PEN	>4/2(R)	>4(R)	>4(R)	≤1(S)	>4(R)	>0.25(R)	≤1/19(S)	≤0.5(S)	WGS
17PQ_2_90	2017	Wholesale	Autumn	MRSA	9	8	Y	AMC-CLI-ERY-GEN-OXA-PEN-SXT-SYN	>4/2(R)	>4(R)	>4(R)	>16(R)	>4(R)	>0.25(R)	>4/76(R)	>2(R)	WGS
17PX_2_179	2017	Wholesale	Summer	MSSA	7	6	Y	CLI-ERY-GEN-OXA-PEN-SYN	≤1/0.5(S)	>4(R)	>4(R)	>16(R)	>4(R)	>0.25(R)	≤1/19(S)	>2(R)	WGS
17PX_2_24	2017	Wholesale	Summer	MSSA	3628	2	N	ERY-PEN	≤1/0.5(S)	≤0.5(S)	>4(R)	≤1(S)	≤0.25(S)	>0.25(R)	≤1/19(S)	1(S)	WGS
17PX_2_54	2017	Wholesale	Summer	MRSA	22	4	N	AMC-ERY-OXA-PEN	2/1(R)	≤0.5(S)	>4(R)	≤1(S)	>4(R)	>0.25(R)	≤1/19(S)	≤0.5(S)	WGS
16LC10	2016	Retail	Spring	MSSA	7	2	N	ERY-PEN	≤1/0.5(S)	≤0.5(S)	>4(R)	≤1(S)	≤0.25(S)	>0.25(R)	≤1/19(S)	1(S)
16LC14	2016	Retail	Spring	MSSA	7	2	N	ERY-PEN	≤1/0.5(S)	≤0.5(S)	>4(R)	≤1(S)	≤0.25(S)	>0.25(R)	≤1/19(S)	1(S)
16LC26	2016	Retail	Spring	MSSA	1821	2	N	ERY-PEN	≤1/0.5(S)	≤0.5(S)	>4(R)	≤1(S)	≤0.25(S)	>0.25(R)	≤1/19(S)	1(S)
16LC41	2016	Retail	Spring	MSSA	7	0	N	-	≤1/0.5(S)	≤0.5(S)	≤0.25(S)	2(S)	≤0.25(S)	≤0.06(S)	≤1/19(S)	1(S)
16LC64	2016	Retail	Spring	MSSA	7	1	N	PEN	≤1/0.5(S)	≤0.5(S)	≤0.25(S)	≤1(S)	1(S)	>0.25(R)	≤1/19(S)	1(S)
16LC7	2016	Retail	Spring	MSSA	7	0	N	-	≤1/0.5(S)	≤0.5(S)	≤0.25(S)	2(S)	≤0.25(S)	≤0.06(S)	≤1/19(S)	1(S)
16LC72	2016	Retail	Spring	MSSA	7	4	N	CLI-ERY-PEN-SYN	≤1/0.5(S)	>4(R)	>4(R)	4(S)	0.5(S)	>0.25(R)	≤1/19(S)	>2(R)
16LD1	2016	Retail	Winter	MSSA	7	1	N	PEN	≤1/0.5(S)	≤0.5(S)	≤0.25(S)	≤1(S)	0.5(S)	>0.25(R)	≤1/19(S)	≤0.5(S)
16LD10	2016	Retail	Winter	MSSA	5	1	N	ERY	≤1/0.5(S)	≤0.5(S)	>4(R)	≤1(S)	≤0.25(S)	≤0.06(S)	≤1/19(S)	≤0.5(S)
16LD12	2016	Retail	Winter	MSSA	5	1	N	ERY	≤1/0.5(S)	≤0.5(S)	>4(R)	≤1(S)	≤0.25(S)	0.12(S)	≤1/19(S)	≤0.5(S)
16LD14	2016	Retail	Winter	MSSA	7	2	N	ERY-PEN	≤1/0.5(S)	≤0.5(S)	>4(R)	≤1(S)	0.5(S)	>0.25(R)	≤1/19(S)	≤0.5(S)
16LD15	2016	Retail	Winter	MSSA	7	2	N	ERY-PEN	≤1/0.5(S)	≤0.5(S)	>4(R)	≤1(S)	0.5(S)	>0.25(R)	≤1/19(S)	≤0.5(S)
16LD17	2016	Retail	Winter	MSSA	1640	2	N	ERY-PEN	≤1/0.5(S)	≤0.5(S)	>4(R)	≤1(S)	0.5(S)	>0.25(R)	≤1/19(S)	≤0.5(S)
16LD18	2016	Retail	Winter	MSSA	7	2	N	ERY-PEN	≤1/0.5(S)	≤0.5(S)	>4(R)	≤1(S)	0.5(S)	>0.25(R)	≤1/19(S)	≤0.5(S)
16LD26	2016	Retail	Winter	MSSA	72	0	N	-	≤1/0.5(S)	≤0.5(S)	≤0.25(S)	≤1(S)	≤0.25(S)	≤0.06(S)	≤1/19(S)	≤0.5(S)
16LD32	2016	Retail	Winter	MSSA	7	2	N	ERY-PEN	≤1/0.5(S)	≤0.5(S)	>4(R)	≤1(S)	0.5(S)	>0.25(R)	≤1/19(S)	≤0.5(S)
16LD33	2016	Retail	Winter	MSSA	7	1	N	PEN	≤1/0.5(S)	≤0.5(S)	≤0.25(S)	≤1(S)	0.5(S)	>0.25(R)	≤1/19(S)	≤0.5(S)
16LD34	2016	Retail	Winter	MSSA	7	2	N	ERY-PEN	≤1/0.5(S)	≤0.5(S)	>4(R)	≤1(S)	0.5(S)	>0.25(R)	≤1/19(S)	≤0.5(S)
16LD36	2016	Retail	Winter	MSSA	7	1	N	PEN	≤1/0.5(S)	≤0.5(S)	≤0.25(S)	≤1(S)	≤0.25(S)	>0.25(R)	≤1/19(S)	≤0.5(S)
16LD37	2016	Retail	Winter	MSSA	7	2	N	ERY-PEN	≤1/0.5(S)	≤0.5(S)	>4(R)	≤1(S)	0.5(S)	>0.25(R)	≤1/19(S)	≤0.5(S)
16LD39	2016	Retail	Winter	MSSA	3055	3	Y	ERY-GEN-PEN	≤1/0.5(S)	≤0.5(S)	>4(R)	>16(R)	≤0.25(S)	>0.25(R)	≤1/19(S)	1(S)
16LD4	2016	Retail	Winter	MSSA	7	1	N	PEN	≤1/0.5(S)	≤0.5(S)	≤0.25(S)	≤1(S)	≤0.25(S)	>0.25(R)	≤1/19(S)	≤0.5(S)
16LD42	2016	Retail	Winter	MSSA	15	1	N	PEN	≤1/0.5(S)	≤0.5(S)	≤0.25(S)	≤1(S)	≤0.25(S)	>0.25(R)	≤1/19(S)	≤0.5(S)
16LD5	2016	Retail	Winter	MSSA	7	1	N	PEN	≤1/0.5(S)	≤0.5(S)	≤0.25(S)	≤1(S)	≤0.25(S)	>0.25(R)	≤1/19(S)	≤0.5(S)
16LD6	2016	Retail	Winter	MSSA	7	1	N	PEN	≤1/0.5(S)	≤0.5(S)	≤0.25(S)	≤1(S)	0.5(S)	>0.25(R)	≤1/19(S)	≤0.5(S)
16LQ15	2016	Retail	Autumn	MSSA	7	2	N	ERY-PEN	≤1/0.5(S)	≤0.5(S)	>4(R)	≤1(S)	0.5(S)	>0.25(R)	≤1/19(S)	≤0.5(S)
16LQ19	2016	Retail	Autumn	MSSA	5	4	Y	ERY-GEN-PEN-SYN	≤1/0.5(S)	≤0.5(S)	>4(R)	8(I)	≤0.25(S)	>0.25(R)	≤1/19(S)	>2(R)
16LQ21	2016	Retail	Autumn	MSSA	188	2	N	ERY-PEN	≤1/0.5(S)	≤0.5(S)	>4(R)	≤1(S)	≤0.25(S)	>0.25(R)	≤1/19(S)	≤0.5(S)
16LQ25	2016	Retail	Autumn	MSSA	72	2	N	ERY-PEN	≤1/0.5(S)	≤0.5(S)	>4(R)	≤1(S)	0.5(S)	>0.25(R)	≤1/19(S)	1(S)
16LQ30	2016	Retail	Autumn	MSSA	7	2	N	ERY-PEN	≤1/0.5(S)	≤0.5(S)	>4(R)	≤1(S)	0.5(S)	>0.25(R)	≤1/19(S)	≤0.5(S)
16LQ32	2016	Retail	Autumn	MSSA	7	2	N	ERY-PEN	≤1/0.5(S)	≤0.5(S)	>4(R)	≤1(S)	0.5(S)	>0.25(R)	≤1/19(S)	≤0.5(S)
16LQ36	2016	Retail	Autumn	MSSA	72	0	N	-	≤1/0.5(S)	≤0.5(S)	≤0.25(S)	2(S)	≤0.25(S)	≤0.06(S)	≤1/19(S)	1(S)
16LQ4	2016	Retail	Autumn	MSSA	5	1	N	ERY	≤1/0.5(S)	≤0.5(S)	>4(R)	≤1(S)	≤0.25(S)	0.12(S)	≤1/19(S)	≤0.5(S)
16LQ41	2016	Retail	Autumn	MSSA	6	2	N	ERY-PEN	≤1/0.5(S)	≤0.5(S)	>4(R)	≤1(S)	0.5(S)	>0.25(R)	≤1/19(S)	1(S)
16LQ45	2016	Retail	Autumn	MSSA	7	5	N	CLI-ERY-GEN-PEN-SYN	≤1/0.5(S)	>4(R)	>4(R)	8(I)	0.5(S)	>0.25(R)	≤1/19(S)	>2(R)
16LQ6	2016	Retail	Autumn	MSSA	3055	2	N	ERY-SYN	≤1/0.5(S)	≤0.5(S)	>4(R)	2(S)	≤0.25(S)	≤0.06(S)	≤1/19(S)	>2(R)
16LQ9	2016	Retail	Autumn	MSSA	5	1	N	ERY	≤1/0.5(S)	≤0.5(S)	>4(R)	≤1(S)	≤0.25(S)	≤0.06(S)	≤1/19(S)	≤0.5(S)
16LX20	2016	Retail	Summer	MSSA	7	2	N	ERY-PEN	≤1/0.5(S)	≤0.5(S)	>4(R)	≤1(S)	≤0.25(S)	>0.25(R)	≤1/19(S)	≤0.5(S)
16LX24	2016	Retail	Summer	MSSA	5	2	N	ERY-PEN	≤1/0.5(S)	≤0.5(S)	>4(R)	≤1(S)	0.5(S)	>0.25(R)	≤1/19(S)	1(S)
16LX25	2016	Retail	Summer	MSSA	7	0	N	-	≤1/0.5(S)	≤0.5(S)	≤0.25(S)	≤1(S)	≤0.25(S)	≤0.06(S)	≤1/19(S)	≤0.5(S)
16LX28	2016	Retail	Summer	MSSA	5	2	N	ERY-PEN	≤1/0.5(S)	≤0.5(S)	>4(R)	≤1(S)	0.5(S)	>0.25(R)	≤1/19(S)	≤0.5(S)
16LX29	2016	Retail	Summer	MSSA	5	2	N	ERY-PEN	≤1/0.5(S)	≤0.5(S)	>4(R)	≤1(S)	0.5(S)	>0.25(R)	≤1/19(S)	≤0.5(S)
16LX3	2016	Retail	Summer	MSSA	630	1	N	PEN	≤1/0.5(S)	≤0.5(S)	≤0.25(S)	≤1(S)	≤0.25(S)	>0.25(R)	≤1/19(S)	1(S)
16LX30	2016	Retail	Summer	MSSA	5	2	N	ERY-PEN	≤1/0.5(S)	≤0.5(S)	>4(R)	≤1(S)	0.5(S)	>0.25(R)	≤1/19(S)	≤0.5(S)
16LX32	2016	Retail	Summer	MSSA	7	1	N	PEN	≤1/0.5(S)	≤0.5(S)	≤0.25(S)	2(s)	0.5(S)	>0.25(R)	≤1/19(S)	1(S)
16LX33	2016	Retail	Summer	MSSA	5	2	N	ERY-PEN	≤1/0.5(S)	≤0.5(S)	>4(R)	≤1(S)	0.5(S)	>0.25(R)	≤1/19(S)	≤0.5(S)
16PC162	2016	Wholesale	Spring	MSSA	9	6	Y	CLI-ERY-GEN-OXA-PEN-SYN	≤1/0.5(S)	>4(R)	>4(R)	>16(R)	>4(R)	>0.25(R)	≤1/19(S)	>2(R)
16PC63	2016	Wholesale	Spring	MSSA	9	6	Y	CLI-ERY-GEN-OXA-PEN-SYN	≤1/0.5(S)	>4(R)	>4(R)	>16(R)	>4(R)	>0.25(R)	≤1/19(S)	>2(R)
16PD102	2016	Wholesale	Winter	MSSA	72	2	N	ERY-SYN	≤1/0.5(S)	≤0.5(S)	>4(R)	≤1(S)	≤0.25(S)	0.12(S)	≤1/19(S)	≤0.5(S)
16PD11	2016	Wholesale	Winter	MSSA	7	2	N	OXA-PEN	≤1/0.5(S)	≤0.5(S)	≤0.25(S)	2(S)	>4(R)	>0.25(R)	≤1/19(S)	1(S)
16PD114	2016	Wholesale	Winter	MSSA	7	1	N	PEN	≤1/0.5(S)	≤0.5(S)	≤0.25(S)	≤1(S)	0.5(S)	>0.25(R)	≤1/19(S)	≤0.5(S)
16PD121	2016	Wholesale	Winter	MSSA	7	5	Y	CLI-ERY-GEN-PEN-SXT	≤1/0.5(S)	>4(R)	>4(R)	>16(R)	0.5(S)	>0.25(R)	>4/76(R)	1(S)
16PD146	2016	Wholesale	Winter	MSSA	7	1	N	PEN	≤1/0.5(S)	≤0.5(S)	≤0.25(S)	≤1(S)	0.5(S)	>0.25(R)	≤1/19(S)	≤0.5(S)
16PD149	2016	Wholesale	Winter	MSSA	9	1	N	PEN	≤1/0.5(S)	≤0.5(S)	≤0.25(S)	≤1(S)	≤0.25(S)	>0.25(R)	≤1/19(S)	≤0.5(S)
16PD154	2016	Wholesale	Winter	MSSA	7	7	Y	AMC-CLI-ERY-GEN-OXA-PEN-SYN	>4/2(R)	>4(R)	>4(R)	>16(R)	>4(R)	>0.25(R)	≤1/19(S)	>2(R)
16PD167	2016	Wholesale	Winter	MSSA	7	2	N	ERY-PEN	≤1/0.5(S)	≤0.5(S)	>4(R)	≤1(S)	≤0.25(S)	>0.25(R)	≤1/19(S)	1(S)
16PD18	2016	Wholesale	Winter	MSSA	398	1	N	PEN	≤1/0.5(S)	≤0.5(S)	≤0.25(S)	2(S)	0.5(S)	>0.25(R)	≤1/19(S)	1(S)
16PD182	2016	Wholesale	Winter	MSSA	5	5	Y	CLI-ERY-GEN-PEN-SXT	≤1/0.5(S)	>4(R)	>4(R)	>16(R)	≤0.25(S)	>0.25(R)	>4/76(R)	1(S)
16PD184	2016	Wholesale	Winter	MSSA	5	5	Y	CLI-ERY-GEN-PEN-SXT	≤1/0.5(S)	>4(R)	>4(R)	>16(R)	≤0.25(S)	>0.25(R)	>4/76(R)	1(S)
16PD19	2016	Wholesale	Winter	MSSA	7	8	Y	AMC-CLI-ERY-GEN-OXA-PEN-SXT-SYN	>4/2(R)	>4(R)	>4(R)	>16(R)	>4(R)	>0.25(R)	>4/76(R)	>2(R)
16PD22	2016	Wholesale	Winter	MSSA	9	8	Y	AMC-CLI-ERY-GEN-OXA-PEN-SXT-SYN	>4/2(R)	>4(R)	>4(R)	>16(R)	>4(R)	>0.25(R)	>4/76(R)	>2(R)
16PD28	2016	Wholesale	Winter	MSSA	6	5	N	CLI-ERY-GEN-PEN-SYN	≤1/0.5(S)	>4(R)	>4(R)	>16(R)	0.5(S)	>0.25(R)	≤1/19(S)	>2(R)
16PD31	2016	Wholesale	Winter	MSSA	7	2	N	ERY-PEN	≤1/0.5(S)	≤0.5(S)	>4(R)	≤1(S)	0.5(S)	>0.25(R)	≤1/19(S)	≤0.5(S)
16PD32	2016	Wholesale	Winter	MSSA	7	3	N	CLI-PEN-SYN	≤1/0.5(S)	>4(R)	≤0.25(S)	8(I)	0.5(S)	>0.25(R)	≤1/19(S)	>2(R)
16PD34	2016	Wholesale	Winter	MSSA	7	2	N	ERY-PEN	≤1/0.5(S)	≤0.5(S)	>4(R)	≤1(S)	0.5(S)	>0.25(R)	≤1/19(S)	≤0.5(S)
16PD35	2016	Wholesale	Winter	MSSA	7	1	N	PEN	≤1/0.5(S)	≤0.5(S)	≤0.25(S)	≤1(S)	0.5(S)	>0.25(R)	≤1/19(S)	1(S)
16PD37	2016	Wholesale	Winter	MSSA	7	3	N	CLI-PEN-SYN	≤1/0.5(S)	>4(R)	1(I)	8(I)	0.5(S)	>0.25(R)	≤1/19(S)	>2(R)
16PD38	2016	Wholesale	Winter	MSSA	7	1	N	PEN	≤1/0.5(S)	≤0.5(S)	≤0.25(S)	≤1(S)	0.5(S)	>0.25(R)	≤1/19(S)	≤0.5(S)
16PD39	2016	Wholesale	Winter	MSSA	7	2	N	ERY-PEN	≤1/0.5(S)	≤0.5(S)	>4(R)	≤1(S)	0.5(S)	>0.25(R)	≤1/19(S)	≤0.5(S)
16PD47	2016	Wholesale	Winter	MSSA	1	1	N	PEN	≤1/0.5(S)	≤0.5(S)	≤0.25(S)	≤1(S)	≤0.25(S)	>0.25(R)	≤1/19(S)	1(S)
16PD51	2016	Wholesale	Winter	MSSA	1921	1	N	PEN	≤1/0.5(S)	≤0.5(S)	≤0.25(S)	≤1(S)	≤0.25(S)	>0.25(R)	≤1/19(S)	1(S)
16PD53	2016	Wholesale	Winter	MSSA	9	6	N	AMC-CLI-ERY-OXA-PEN-SYN	2/1(R)	>4(R)	>4(R)	≤1(S)	>4(R)	>0.25(R)	≤1/19(S)	>2(R)
16PD69	2016	Wholesale	Winter	MSSA	7	1	N	PEN	≤1/0.5(S)	≤0.5(S)	≤0.25(S)	≤1(S)	0.5(S)	>0.25(R)	≤1/19(S)	≤0.5(S)
16PQ125	2016	Wholesale	Autumn	MSSA	188	0	N	-	≤1/0.5(S)	≤0.5(S)	≤0.25(S)	≤1(S)	≤0.25(S)	0.12(S)	≤1/19(S)	≤0.5(S)
16PQ127	2016	Wholesale	Autumn	MSSA	9	0	N	-	≤1/0.5(S)	≤0.5(S)	≤0.25(S)	≤1(S)	0.5(S)	0.12(S)	≤1/19(S)	≤0.5(S)
16PQ128	2016	Wholesale	Autumn	MSSA	7	1	N	PEN	≤1/0.5(S)	≤0.5(S)	≤0.25(S)	2(S)	0.5(S)	>0.25(R)	≤1/19(S)	≤0.5(S)
16PQ130	2016	Wholesale	Autumn	MSSA	7	2	N	ERY-PEN	≤1/0.5(S)	≤0.5(S)	>4(R)	≤1(S)	≤0.25(S)	>0.25(R)	≤1/19(S)	≤0.5(S)
16PQ14	2016	Wholesale	Autumn	MSSA	7	2	N	ERY-PEN	≤1/0.5(S)	≤0.5(S)	>4(R)	≤1(S)	≤0.25(S)	>0.25(R)	≤1/19(S)	≤0.5(S)
16PQ144	2016	Wholesale	Autumn	MSSA	7	2	N	ERY-PEN	≤1/0.5(S)	≤0.5(S)	>4(R)	≤1(S)	≤0.25(S)	>0.25(R)	≤1/19(S)	≤0.5(S)
16PQ146	2016	Wholesale	Autumn	MSSA	7	1	N	PEN	≤1/0.5(S)	≤0.5(S)	≤0.25(S)	≤1(S)	≤0.25(S)	>0.25(R)	≤1/19(S)	1(S)
16PQ148	2016	Wholesale	Autumn	MSSA	7	2	N	ERY-PEN	≤1/0.5(S)	≤0.5(S)	>4(R)	≤1(S)	≤0.25(S)	>0.25(R)	≤1/19(S)	1(S)
16PQ150	2016	Wholesale	Autumn	MSSA	7	2	N	ERY-PEN	≤1/0.5(S)	≤0.5(S)	>4(R)	≤1(S)	≤0.25(S)	>0.25(R)	≤1/19(S)	≤0.5(S)
16PQ16	2016	Wholesale	Autumn	MSSA	7	2	N	ERY-PEN	≤1/0.5(S)	≤0.5(S)	>4(R)	≤1(S)	0.5(S)	>0.25(R)	≤1/19(S)	≤0.5(S)
16PQ163	2016	Wholesale	Autumn	MSSA	3055	0	N	-	≤1/0.5(S)	≤0.5(S)	≤0.25(S)	≤1(S)	≤0.25(S)	0.12(S)	≤1/19(S)	1(S)
16PQ164	2016	Wholesale	Autumn	MSSA	88	0	N	-	≤1/0.5(S)	≤0.5(S)	≤0.25(S)	≤1(S)	≤0.25(S)	0.12(S)	≤1/19(S)	≤0.5(S)
16PQ169	2016	Wholesale	Autumn	MSSA	7	1	N	PEN	≤1/0.5(S)	≤0.5(S)	≤0.25(S)	≤1(S)	≤0.25(S)	>0.25(R)	≤1/19(S)	≤0.5(S)
16PQ17	2016	Wholesale	Autumn	MSSA	7	1	N	PEN	≤1/0.5(S)	≤0.5(S)	≤0.25(S)	≤1(S)	≤0.25(S)	>0.25(R)	≤1/19(S)	≤0.5(S)
16PQ177	2016	Wholesale	Autumn	MSSA	7	2	N	ERY-PEN	≤1/0.5(S)	≤0.5(S)	>4(R)	≤1(S)	≤0.25(S)	>0.25(R)	≤1/19(S)	≤0.5(S)
16PQ18	2016	Wholesale	Autumn	MSSA	15	2	N	ERY-PEN	≤1/0.5(S)	≤0.5(S)	>4(R)	≤1(S)	0.5(S)	>0.25(R)	≤1/19(S)	≤0.5(S)
16PQ182	2016	Wholesale	Autumn	MSSA	7	2	N	ERY-PEN	≤1/0.5(S)	≤0.5(S)	>4(R)	≤1(S)	≤0.25(S)	>0.25(R)	≤1/19(S)	≤0.5(S)
16PQ183	2016	Wholesale	Autumn	MSSA	7	2	N	ERY-PEN	≤1/0.5(S)	≤0.5(S)	>4(R)	≤1(S)	≤0.25(S)	>0.25(R)	≤1/19(S)	≤0.5(S)
16PQ187	2016	Wholesale	Autumn	MSSA	7	2	N	ERY-PEN	≤1/0.5(S)	≤0.5(S)	>4(R)	≤1(S)	≤0.25(S)	>0.25(R)	≤1/19(S)	1(S)
16PQ188	2016	Wholesale	Autumn	MSSA	7	2	N	ERY-PEN	≤1/0.5(S)	≤0.5(S)	>4(R)	≤1(S)	≤0.25(S)	>0.25(R)	≤1/19(S)	1(S)
16PQ191	2016	Wholesale	Autumn	MSSA	5	2	N	PEN-SXT	≤1/0.5(S)	≤0.5(S)	≤0.25(S)	≤1(S)	≤0.25(S)	>0.25(R)	>4/76(R)	≤0.5(S)
16PQ196	2016	Wholesale	Autumn	MSSA	5	3	Y	ERY-PEN-SXT	≤1/0.5(S)	≤0.5(S)	>4(R)	2(S)	≤0.25(S)	>0.25(R)	>4/76(R)	≤0.5(S)
16PQ2	2016	Wholesale	Autumn	MSSA	188	2	N	ERY-PEN	≤1/0.5(S)	≤0.5(S)	>4(R)	≤1(S)	0.5(S)	>0.25(R)	≤1/19(S)	≤0.5(S)
16PQ200	2016	Wholesale	Autumn	MSSA	3055	1	N	PEN	≤1/0.5(S)	≤0.5(S)	≤0.25(S)	≤1(S)	≤0.25(S)	>0.25(R)	≤1/19(S)	1(S)
16PQ25	2016	Wholesale	Autumn	MSSA	15	2	N	ERY-PEN	≤1/0.5(S)	≤0.5(S)	>4(R)	≤1(S)	0.5(S)	>0.25(R)	≤1/19(S)	≤0.5(S)
16PQ26	2016	Wholesale	Autumn	MSSA	15	2	N	ERY-PEN	≤1/0.5(S)	≤0.5(S)	>4(R)	≤1(S)	0.5(S)	>0.25(R)	≤1/19(S)	≤0.5(S)
16PQ29	2016	Wholesale	Autumn	MSSA	188	2	N	ERY-PEN	≤1/0.5(S)	≤0.5(S)	>4(R)	≤1(S)	0.5(S)	>0.25(R)	≤1/19(S)	≤0.5(S)
16PQ35	2016	Wholesale	Autumn	MSSA	7	5	N	CLI-ERY-OXA-PEN-SYN	≤1/0.5(S)	>4(R)	>4(R)	≤1(S)	>4(R)	>0.25(R)	≤1/19(S)	>2(R)
16PQ48	2016	Wholesale	Autumn	MSSA	25	1	N	PEN	≤1/0.5(S)	≤0.5(S)	≤0.25(S)	2(S)	0.5(S)	>0.25(R)	≤1/19(S)	≤0.5(S)
16PQ67	2016	Wholesale	Autumn	MSSA	25	1	N	PEN	≤1/0.5(S)	≤0.5(S)	≤0.25(S)	≤1(S)	0.5(S)	>0.25(R)	≤1/19(S)	≤0.5(S)
16PQ76	2016	Wholesale	Autumn	MSSA	188	1	N	PEN	≤1/0.5(S)	≤0.5(S)	≤0.25(S)	≤1(S)	≤0.25(S)	>0.25(R)	≤1/19(S)	≤0.5(S)
16PQ77	2016	Wholesale	Autumn	MSSA	7	2	N	ERY-PEN	≤1/0.5(S)	≤0.5(S)	>4(R)	≤1(S)	≤0.25(S)	>0.25(R)	≤1/19(S)	≤0.5(S)
16PQ9	2016	Wholesale	Autumn	MSSA	7	1	N	PEN	≤1/0.5(S)	≤0.5(S)	≤0.25(S)	≤1(S)	0.5(S)	>0.25(R)	≤1/19(S)	≤0.5(S)
16PQ90	2016	Wholesale	Autumn	MSSA	7	1	N	PEN	≤1/0.5(S)	≤0.5(S)	≤0.25(S)	≤1(S)	≤0.25(S)	>0.25(R)	≤1/19(S)	≤0.5(S)
16PX113	2016	Wholesale	Summer	MSSA	188	1	N	PEN	≤1/0.5(S)	≤0.5(S)	≤0.25(S)	≤1(S)	0.5(S)	>0.25(R)	≤1/19(S)	≤0.5(S)
16PX121	2016	Wholesale	Summer	MSSA	1281	1	N	PEN	≤1/0.5(S)	≤0.5(S)	≤0.25(S)	≤1(S)	0.5(S)	>0.25(R)	≤1/19(S)	≤0.5(S)
16PX130	2016	Wholesale	Summer	MSSA	7	4	Y	ERY-GEN-PEN-SYN	≤1/0.5(S)	≤0.5(S)	>4(R)	>16(R)	0.5(S)	>0.25(R)	≤1/19(S)	>2(R)
16PX137	2016	Wholesale	Summer	MSSA	7	2	N	ERY-PEN	≤1/0.5(S)	≤0.5(S)	>4(R)	≤1(S)	≤0.25(S)	>0.25(R)	≤1/19(S)	1(S)
16PX139	2016	Wholesale	Summer	MSSA	88	5	Y	CLI-ERY-GEN-PEN-SXT	≤1/0.5(S)	>4(R)	>4(R)	>16(R)	≤0.25(S)	>0.25(R)	>4/76(R)	≤0.5(S)
16PX14	2016	Wholesale	Summer	MSSA	338	1	N	PEN	≤1/0.5(S)	≤0.5(S)	≤0.25(S)	≤1(S)	0.5(S)	>0.25(R)	≤1/19(S)	≤0.5(S)
16PX140	2016	Wholesale	Summer	MSSA	7	2	N	ERY-PEN	≤1/0.5(S)	≤0.5(S)	>4(R)	≤1(S)	0.5(S)	>0.25(R)	≤1/19(S)	≤0.5(S)
16PX141	2016	Wholesale	Summer	MSSA	338	2	N	ERY-PEN	≤1/0.5(S)	≤0.5(S)	>4(R)	≤1(S)	≤0.25(S)	>0.25(R)	≤1/19(S)	≤0.5(S)
16PX164	2016	Wholesale	Summer	MSSA	3055	1	N	PEN	≤1/0.5(S)	≤0.5(S)	≤0.25(S)	≤1(S)	≤0.25(S)	0.25(R)	≤1/19(S)	1(S)
16PX178	2016	Wholesale	Summer	MSSA	25	1	N	PEN	≤1/0.5(S)	≤0.5(S)	≤0.25(S)	2(S)	0.5(S)	>0.25(R)	≤1/19(S)	≤0.5(S)
16PX3	2016	Wholesale	Summer	MSSA	188	4	Y	CLI-ERY-GEN-PEN	≤1/0.5(S)	>4(R)	>4(R)	>16(R)	0.5(S)	>0.25(R)	≤1/19(S)	≤0.5(S)
16PX31	2016	Wholesale	Summer	MSSA	7	2	N	ERY-PEN	≤1/0.5(S)	≤0.5(S)	>4(R)	≤1(S)	≤0.25(S)	>0.25(R)	≤1/19(S)	1(S)
16PX36	2016	Wholesale	Summer	MSSA	7	2	N	ERY-PEN	≤1/0.5(S)	≤0.5(S)	>4(R)	≤1(S)	0.5(S)	>0.25(R)	≤1/19(S)	≤0.5(S)
16PX70	2016	Wholesale	Summer	MSSA	7	1	N	PEN	≤1/0.5(S)	≤0.5(S)	≤0.25(S)	≤1(S)	0.5(S)	>0.25(R)	≤1/19(S)	≤0.5(S)
16PX71	2016	Wholesale	Summer	MSSA	7	1	N	PEN	≤1/0.5(S)	≤0.5(S)	≤0.25(S)	≤1(S)	0.5(S)	>0.25(R)	≤1/19(S)	≤0.5(S)
16PX83	2016	Wholesale	Summer	MSSA	7	2	N	ERY-PEN	≤1/0.5(S)	≤0.5(S)	>4(R)	≤1(S)	0.5(S)	>0.25(R)	≤1/19(S)	≤0.5(S)
16PX92	2016	Wholesale	Summer	MSSA	1281	2	N	ERY-PEN	≤1/0.5(S)	≤0.5(S)	>4(R)	≤1(S)	0.5(S)	>0.25(R)	≤1/19(S)	≤0.5(S)
16PX97	2016	Wholesale	Summer	MSSA	7	2	N	ERY-PEN	≤1/0.5(S)	≤0.5(S)	>4(R)	≤1(S)	0.5(S)	>0.25(R)	≤1/19(S)	≤0.5(S)
17LC_1_11	2017	Retail	Spring	MSSA	7	2	N	ERY-PEN	≤1/0.5(S)	≤0.5(S)	>4(R)	≤1(S)	0.5(S)	>0.25(R)	≤1/19(S)	1(S)
17LC_1_18	2017	Retail	Spring	MSSA	1640	2	N	ERY-PEN	≤1/0.5(S)	≤0.5(S)	>4(R)	≤1(S)	0.5(S)	>0.25(R)	≤1/19(S)	1(S)
17LC_1_27	2017	Retail	Spring	MSSA	5	0	N	-	≤1/0.5(S)	≤0.5(S)	≤0.25(S)	≤1(S)	≤0.25(S)	≤0.06(S)	≤1/19(S)	1(S)
17LC_1_28	2017	Retail	Spring	MSSA	7	1	N	PEN	≤1/0.5(S)	≤0.5(S)	≤0.25(S)	≤1(S)	0.5(S)	>0.25(R)	≤1/19(S)	1(S)
17LC_1_29	2017	Retail	Spring	MSSA	7	2	N	ERY-PEN	≤1/0.5(S)	≤0.5(S)	>4(R)	≤1(S)	0.5(S)	>0.25(R)	≤1/19(S)	1(S)
17LC_1_8	2017	Retail	Spring	MSSA	1640	2	N	ERY-PEN	≤1/0.5(S)	≤0.5(S)	>4(R)	≤1(S)	0.5(S)	>0.25(R)	≤1/19(S)	≤0.5(S)
17LC_1_9	2017	Retail	Spring	MSSA	72	0	N	-	≤1/0.5(S)	≤0.5(S)	≤0.25(S)	2(S)	≤0.25(S)	≤0.06(S)	≤1/19(S)	1(S)
17LC_2_10	2017	Retail	Spring	MSSA	1	1	N	PEN	≤1/0.5(S)	≤0.5(S)	≤0.25(S)	≤1(S)	0.5(S)	>0.25(R)	≤1/19(S)	1(S)
17LC_2_12	2017	Retail	Spring	MSSA	1640	2	N	ERY-PEN	≤1/0.5(S)	≤0.5(S)	>4(R)	≤1(S)	1(S)	>0.25(R)	≤1/19(S)	≤0.5(S)
17LC_2_13	2017	Retail	Spring	MSSA	1640	2	N	ERY-PEN	≤1/0.5(S)	≤0.5(S)	>4(R)	≤1(S)	1(S)	>0.25(R)	≤1/19(S)	1(S)
17LC_2_14	2017	Retail	Spring	MSSA	1640	2	N	ERY-PEN	≤1/0.5(S)	≤0.5(S)	>4(R)	≤1(S)	0.5(S)	>0.25(R)	≤1/19(S)	1(S)
17LC_2_17	2017	Retail	Spring	MSSA	7	1	N	PEN	≤1/0.5(S)	≤0.5(S)	≤0.25(S)	≤1(S)	0.5(S)	>0.25(R)	≤1/19(S)	≤0.5(S)
17LC_2_2	2017	Retail	Spring	MSSA	7	2	N	ERY-PEN	≤1/0.5(S)	≤0.5(S)	>4(R)	≤1(S)	0.5(S)	>0.25(R)	≤1/19(S)	≤0.5(S)
17LC_2_22	2017	Retail	Spring	MSSA	7	1	N	PEN	≤1/0.5(S)	≤0.5(S)	≤0.25(S)	≤1(S)	0.5(S)	>0.25(R)	≤1/19(S)	≤0.5(S)
17LC_2_27	2017	Retail	Spring	MSSA	188	1	N	PEN	≤1/0.5(S)	≤0.5(S)	≤0.25(S)	≤1(S)	0.5(S)	>0.25(R)	≤1/19(S)	1(S)
17LC_2_29	2017	Retail	Spring	MSSA	7	1	N	PEN	≤1/0.5(S)	≤0.5(S)	≤0.25(S)	≤1(S)	0.5(S)	>0.25(R)	≤1/19(S)	1(S)
17LC_2_31	2017	Retail	Spring	MSSA	7	1	N	PEN	≤1/0.5(S)	≤0.5(S)	≤0.25(S)	≤1(S)	0.5(S)	>0.25(R)	≤1/19(S)	≤0.5(S)
17LC_2_33	2017	Retail	Spring	MSSA	5	0	N	-	≤1/0.5(S)	≤0.5(S)	≤0.25(S)	≤1(S)	≤0.25(S)	≤0.06(S)	≤1/19(S)	1(S)
17LC_2_34	2017	Retail	Spring	MSSA	5	0	N	-	≤1/0.5(S)	≤0.5(S)	≤0.25(S)	≤1(S)	≤0.25(S)	0.12(S)	≤1/19(S)	1(S)
17LC_2_35	2017	Retail	Spring	MSSA	5	0	N	-	≤1/0.5(S)	≤0.5(S)	≤0.25(S)	≤1(S)	0.5(S)	0.12(S)	≤1/19(S)	1(S)
17LC_2_36	2017	Retail	Spring	MSSA	5	0	N	-	≤1/0.5(S)	≤0.5(S)	≤0.25(S)	≤1(S)	≤0.25(S)	≤0.06(S)	≤1/19(S)	1(S)
17LC_2_38	2017	Retail	Spring	MSSA	7	2	N	ERY-PEN	≤1/0.5(S)	≤0.5(S)	>4(R)	≤1(S)	0.5(S)	>0.25(R)	≤1/19(S)	≤0.5(S)
17LC_2_40	2017	Retail	Spring	MSSA	7	1	N	PEN	≤1/0.5(S)	≤0.5(S)	≤0.25(S)	≤1(S)	≤0.25(S)	>0.25(R)	≤1/19(S)	≤0.5(S)
17LC_2_43	2017	Retail	Spring	MSSA	7	2	N	ERY-PEN	≤1/0.5(S)	≤0.5(S)	>4(R)	≤1(S)	0.5(S)	>0.25(R)	≤1/19(S)	1(S)
17LC_2_5	2017	Retail	Spring	MSSA	7	2	N	ERY-PEN	≤1/0.5(S)	≤0.5(S)	>4(R)	≤1(S)	0.5(S)	>0.25(R)	≤1/19(S)	≤0.5(S)
17LC_2_9	2017	Retail	Spring	MSSA	7	1	N	PEN	≤1/0.5(S)	≤0.5(S)	≤0.25(S)	2(S)	1(S)	>0.25(R)	≤1/19(S)	≤0.5(S)
17LD_1_1	2017	Retail	Winter	MSSA	7	2	N	ERY-PEN	≤1/0.5(S)	≤0.5(S)	>4(R)	≤1(S)	0.5(S)	>0.25(R)	≤1/19(S)	≤0.5(S)
17LD_1_11	2017	Retail	Winter	MSSA	7	2	N	ERY-PEN	≤1/0.5(S)	≤0.5(S)	>4(R)	≤1(S)	0.5(S)	>0.25(R)	≤1/19(S)	≤0.5(S)
17LD_1_14	2017	Retail	Winter	MSSA	7	2	N	ERY-PEN	≤1/0.5(S)	≤0.5(S)	>4(R)	≤1(S)	0.5(S)	>0.25(R)	≤1/19(S)	≤0.5(S)
17LD_1_16	2017	Retail	Winter	MSSA	7	1	N	PEN	≤1/0.5(S)	≤0.5(S)	≤0.25(S)	≤1(S)	1(S)	>0.25(R)	≤1/19(S)	≤0.5(S)
17LD_1_17	2017	Retail	Winter	MSSA	7	1	N	PEN	≤1/0.5(S)	≤0.5(S)	≤0.25(S)	≤1(S)	1(S)	>0.25(R)	≤1/19(S)	≤0.5(S)
17LD_1_28	2017	Retail	Winter	MSSA	5	2	N	ERY-PEN	≤1/0.5(S)	≤0.5(S)	>4(R)	≤1(S)	0.5(S)	>0.25(R)	≤1/19(S)	≤0.5(S)
17LD_1_30	2017	Retail	Winter	MSSA	7	1	N	PEN	≤1/0.5(S)	≤0.5(S)	≤0.25(S)	≤1(S)	0.5(S)	>0.25(R)	≤1/19(S)	≤0.5(S)
17LD_1_32	2017	Retail	Winter	MSSA	7	2	N	ERY-PEN	≤1/0.5(S)	≤0.5(S)	>4(R)	≤1(S)	0.5(S)	>0.25(R)	≤1/19(S)	≤0.5(S)
17LD_1_34	2017	Retail	Winter	MSSA	7	1	N	PEN	≤1/0.5(S)	≤0.5(S)	≤0.25(S)	≤1(S)	0.5(S)	>0.25(R)	≤1/19(S)	≤0.5(S)
17LD_1_35	2017	Retail	Winter	MSSA	1640	2	N	ERY-PEN	≤1/0.5(S)	≤0.5(S)	>4(R)	≤1(S)	0.5(S)	>0.25(R)	≤1/19(S)	≤0.5(S)
17LD_1_36	2017	Retail	Winter	MSSA	7	2	N	ERY-PEN	≤1/0.5(S)	≤0.5(S)	>4(R)	≤1(S)	0.5(S)	>0.25(R)	≤1/19(S)	≤0.5(S)
17LD_1_37	2017	Retail	Winter	MSSA	7	1	N	PEN	≤1/0.5(S)	≤0.5(S)	≤0.25(S)	≤1(S)	0.5(S)	>0.25(R)	≤1/19(S)	≤0.5(S)
17LD_1_4	2017	Retail	Winter	MSSA	7	2	N	ERY-PEN	≤1/0.5(S)	≤0.5(S)	>4(R)	≤1(S)	0.5(S)	>0.25(R)	≤1/19(S)	≤0.5(S)
17LD_1_41	2017	Retail	Winter	MSSA	7	2	N	ERY-PEN	≤1/0.5(S)	≤0.5(S)	>4(R)	≤1(S)	0.5(S)	>0.25(R)	≤1/19(S)	≤0.5(S)
17LD_1_44	2017	Retail	Winter	MSSA	7	2	N	ERY-PEN	≤1/0.5(S)	≤0.5(S)	>4(R)	≤1(S)	1(S)	>0.25(R)	≤1/19(S)	≤0.5(S)
17LD_1_47	2017	Retail	Winter	MSSA	7	5	Y	CLI-ERY-GEN-PEN-SXT	≤1/0.5(S)	>4(R)	>4(R)	>16(R)	0.5(S)	>0.25(R)	>4/76(R)	≤0.5(S)
17LD_1_48	2017	Retail	Winter	MSSA	7	2	N	ERY-PEN	≤1/0.5(S)	≤0.5(S)	>4(R)	≤1(S)	1(S)	>0.25(R)	≤1/19(S)	≤0.5(S)
17LD_1_50	2017	Retail	Winter	MSSA	7	1	N	PEN	≤1/0.5(S)	≤0.5(S)	≤0.25(S)	≤1(S)	1(S)	>0.25(R)	≤1/19(S)	≤0.5(S)
17LD_1_6	2017	Retail	Winter	MSSA	7	1	N	PEN	≤1/0.5(S)	≤0.5(S)	≤0.25(S)	≤1(S)	0.5(S)	>0.25(R)	≤1/19(S)	≤0.5(S)
17LD_1_7	2017	Retail	Winter	MSSA	7	2	N	ERY-PEN	≤1/0.5(S)	≤0.5(S)	>4(R)	≤1(S)	0.5(S)	>0.25(R)	≤1/19(S)	≤0.5(S)
17LD_2_12	2017	Retail	Winter	MSSA	7	2	N	ERY-PEN	≤1/0.5(S)	≤0.5(S)	>4(R)	≤1(S)	0.5(S)	>0.25(R)	≤1/19(S)	≤0.5(S)
17LD_2_17	2017	Retail	Winter	MSSA	5	2	N	ERY-PEN	≤1/0.5(S)	≤0.5(S)	>4(R)	≤1(S)	≤0.25(S)	>0.25(R)	≤1/19(S)	1(S)
17LD_2_20	2017	Retail	Winter	MSSA	25	1	N	PEN	≤1/0.5(S)	≤0.5(S)	≤0.25(S)	≤1(S)	0.5(S)	>0.25(R)	≤1/19(S)	≤0.5(S)
17LD_2_23	2017	Retail	Winter	MSSA	25	1	N	PEN	≤1/0.5(S)	≤0.5(S)	≤0.25(S)	≤1(S)	0.5(S)	>0.25(R)	≤1/19(S)	≤0.5(S)
17LD_2_24	2017	Retail	Winter	MSSA	7	1	N	PEN	≤1/0.5(S)	≤0.5(S)	≤0.25(S)	≤1(S)	0.5(S)	>0.25(R)	≤1/19(S)	≤0.5(S)
17LD_2_27	2017	Retail	Winter	MSSA	5	2	N	ERY-PEN	≤1/0.5(S)	≤0.5(S)	>4(R)	≤1(S)	≤0.25(S)	>0.25(R)	≤1/19(S)	1(S)
17LD_2_28	2017	Retail	Winter	MSSA	7	1	N	PEN	≤1/0.5(S)	≤0.5(S)	≤0.25(S)	≤1(S)	0.5(S)	>0.25(R)	≤1/19(S)	≤0.5(S)
17LD_2_31	2017	Retail	Winter	MSSA	7	2	N	ERY-PEN	≤1/0.5(S)	≤0.5(S)	>4(R)	≤1(S)	0.5(S)	>0.25(R)	≤1/19(S)	≤0.5(S)
17LD_2_32	2017	Retail	Winter	MSSA	7	1	N	PEN	≤1/0.5(S)	≤0.5(S)	≤0.25(S)	≤1(S)	0.5(S)	>0.25(R)	≤1/19(S)	≤0.5(S)
17LD_2_34	2017	Retail	Winter	MSSA	7	0	N	-	≤1/0.5(S)	≤0.5(S)	≤0.25(S)	≤1(S)	≤0.25(S)	≤0.06(S)	≤1/19(S)	1(S)
17LD_2_35	2017	Retail	Winter	MSSA	188	1	N	PEN	≤1/0.5(S)	≤0.5(S)	≤0.25(S)	≤1(S)	0.5(S)	>0.25(R)	≤1/19(S)	1(S)
17LD_2_36	2017	Retail	Winter	MSSA	7	2	N	ERY-PEN	≤1/0.5(S)	≤0.5(S)	>4(R)	≤1(S)	0.5(S)	>0.25(R)	≤1/19(S)	≤0.5(S)
17LD_2_40	2017	Retail	Winter	MSSA	7	1	N	PEN	≤1/0.5(S)	≤0.5(S)	≤0.25(S)	≤1(S)	≤0.25(S)	0.12(S)	≤1/19(S)	≤0.5(S)
17LD_2_43	2017	Retail	Winter	MSSA	7	2	N	ERY-PEN	≤1/0.5(S)	≤0.5(S)	>4(R)	≤1(S)	1(S)	>0.25(R)	≤1/19(S)	≤0.5(S)
17LD_2_45	2017	Retail	Winter	MSSA	7	2	N	ERY-PEN	≤1/0.5(S)	≤0.5(S)	>4(R)	≤1(S)	1(S)	>0.25(R)	≤1/19(S)	1(S)
17LD_2_46	2017	Retail	Winter	MSSA	7	2	N	ERY-PEN	≤1/0.5(S)	≤0.5(S)	>4(R)	≤1(S)	1(S)	>0.25(R)	≤1/19(S)	≤0.5(S)
17LD_2_47	2017	Retail	Winter	MSSA	7	2	N	ERY-PEN	≤1/0.5(S)	≤0.5(S)	>4(R)	≤1(S)	1(S)	>0.25(R)	≤1/19(S)	1(S)
17LD_2_48	2017	Retail	Winter	MSSA	7	2	N	ERY-PEN	≤1/0.5(S)	≤0.5(S)	>4(R)	≤1(S)	0.5(S)	>0.25(R)	≤1/19(S)	1(S)
17LD_2_49	2017	Retail	Winter	MSSA	7	2	N	ERY-PEN	≤1/0.5(S)	≤0.5(S)	>4(R)	≤1(S)	≤0.25(S)	>0.25(R)	≤1/19(S)	1(S)
17LD_2_5	2017	Retail	Winter	MSSA	5	2	N	ERY-PEN	≤1/0.5(S)	≤0.5(S)	>4(R)	≤1(S)	0.5(S)	>0.25(R)	≤1/19(S)	≤0.5(S)
17LD_2_50	2017	Retail	Winter	MSSA	7	2	N	ERY-PEN	≤1/0.5(S)	≤0.5(S)	>4(R)	≤1(S)	1(S)	>0.25(R)	≤1/19(S)	1(S)
17LD_2_6	2017	Retail	Winter	MSSA	188	1	N	PEN	≤1/0.5(S)	≤0.5(S)	≤0.25(S)	≤1(S)	0.5(S)	>0.25(R)	≤1/19(S)	1(S)
17LQ_1_1	2017	Retail	Autumn	MSSA	7	2	N	ERY-PEN	≤1/0.5(S)	≤0.5(S)	>4(R)	≤1(S)	0.5(S)	>0.25(R)	≤1/19(S)	≤0.5(S)
17LQ_1_10	2017	Retail	Autumn	MSSA	7	2	N	ERY-PEN	≤1/0.5(S)	≤0.5(S)	>4(R)	≤1(S)	≤0.25(S)	>0.25(R)	≤1/19(S)	≤0.5(S)
17LQ_1_23	2017	Retail	Autumn	MSSA	5	1	N	PEN	≤1/0.5(S)	≤0.5(S)	≤0.25(S)	2(S)	0.5(S)	0.25(R)	≤1/19(S)	1(S)
17LQ_1_27	2017	Retail	Autumn	MSSA	1640	1	N	PEN	≤1/0.5(S)	≤0.5(S)	≤0.25(S)	≤1(S)	0.5(S)	>0.25(R)	≤1/19(S)	≤0.5(S)
17LQ_1_32	2017	Retail	Autumn	MSSA	7	1	N	PEN	≤1/0.5(S)	≤0.5(S)	≤0.25(S)	≤1(S)	0.5(S)	>0.25(R)	≤1/19(S)	≤0.5(S)
17LQ_1_37	2017	Retail	Autumn	MSSA	1640	2	N	ERY-PEN	≤1/0.5(S)	≤0.5(S)	>4(R)	≤1(S)	1(S)	>0.25(R)	≤1/19(S)	≤0.5(S)
17LQ_1_46	2017	Retail	Autumn	MSSA	7	2	N	ERY-PEN	≤1/0.5(S)	≤0.5(S)	>4(R)	≤1(S)	≤0.25(S)	>0.25(R)	≤1/19(S)	1(S)
17LQ_1_48	2017	Retail	Autumn	MSSA	7	2	N	ERY-PEN	≤1/0.5(S)	≤0.5(S)	>4(R)	≤1(S)	≤0.25(S)	>0.25(R)	≤1/19(S)	1(S)
17LQ_1_7	2017	Retail	Autumn	MSSA	15	2	N	ERY-PEN	≤1/0.5(S)	≤0.5(S)	>4(R)	≤1(S)	≤0.25(S)	>0.25(R)	≤1/19(S)	1(S)
17LQ_1_8	2017	Retail	Autumn	MSSA	2250	1	N	PEN	≤1/0.5(S)	≤0.5(S)	≤0.25(S)	≤1(S)	≤0.25(S)	>0.25(R)	≤1/19(S)	≤0.5(S)
17LQ_2_13	2017	Retail	Autumn	MSSA	7	2	N	ERY-PEN	≤1/0.5(S)	≤0.5(S)	>4(R)	≤1(S)	0.5(S)	>0.25(R)	≤1/19(S)	≤0.5(S)
17LQ_2_15	2017	Retail	Autumn	MSSA	7	2	N	ERY-PEN	≤1/0.5(S)	≤0.5(S)	>4(R)	≤1(S)	0.5(S)	>0.25(R)	≤1/19(S)	≤0.5(S)
17LQ_2_37	2017	Retail	Autumn	MSSA	6	1	N	PEN	≤1/0.5(S)	≤0.5(S)	≤0.25(S)	≤1(S)	0.5(S)	>0.25(R)	≤1/19(S)	≤0.5(S)
17LQ_2_38	2017	Retail	Autumn	MSSA	7	2	N	ERY-PEN	≤1/0.5(S)	≤0.5(S)	>4(R)	≤1(S)	0.5(S)	>0.25(R)	≤1/19(S)	≤0.5(S)
17LQ_2_40	2017	Retail	Autumn	MSSA	7	2	N	ERY-PEN	≤1/0.5(S)	≤0.5(S)	>4(R)	≤1(S)	0.5(S)	>0.25(R)	≤1/19(S)	≤0.5(S)
17LQ_2_46	2017	Retail	Autumn	MSSA	7	0	N	-	≤1/0.5(S)	≤0.5(S)	≤0.25(S)	2(S)	≤0.25(S)	0.12(S)	≤1/19(S)	≤0.5(S)
17LQ_2_47	2017	Retail	Autumn	MSSA	7	2	N	ERY-PEN	≤1/0.5(S)	≤0.5(S)	>4(R)	≤1(S)	≤0.25(S)	>0.25(R)	≤1/19(S)	1(S)
17LX_1_2	2017	Retail	Summer	MSSA	7	2	N	ERY-PEN	≤1/0.5(S)	≤0.5(S)	>4(R)	≤1(S)	≤0.25(S)	>0.25(R)	≤1/19(S)	≤0.5(S)
17LX_1_20	2017	Retail	Summer	MSSA	7	1	N	PEN	≤1/0.5(S)	≤0.5(S)	≤0.25(S)	≤1(S)	0.5(S)	>0.25(R)	≤1/19(S)	≤0.5(S)
17LX_1_35	2017	Retail	Summer	MSSA	672	5	N	CLI-ERY-OXA-PEN-SYN	≤1/0.5(S)	>4(R)	>4(R)	4(S)	2(S)	>0.25(R)	≤1/19(S)	>2(R)
17LX_1_38	2017	Retail	Summer	MSSA	7	1	N	PEN	≤1/0.5(S)	≤0.5(S)	≤0.25(S)	≤1(S)	≤0.25(S)	>0.25(R)	≤1/19(S)	≤0.5(S)
17LX_1_4	2017	Retail	Summer	MSSA	7	2	N	ERY-PEN	≤1/0.5(S)	≤0.5(S)	>4(R)	≤1(S)	0.5(S)	>0.25(R)	≤1/19(S)	≤0.5(S)
17LX_1_42	2017	Retail	Summer	MSSA	630	1	N	PEN	≤1/0.5(S)	≤0.5(S)	≤0.25(S)	≤1(S)	≤0.25(S)	>0.25(R)	≤1/19(S)	≤0.5(S)
17LX_1_47	2017	Retail	Summer	MSSA	5	1	N	PEN	≤1/0.5(S)	≤0.5(S)	≤0.25(S)	2(S)	≤0.25(S)	0.25(R)	≤1/19(S)	≤0.5(S)
17LX_1_7	2017	Retail	Summer	MSSA	7	2	N	ERY-PEN	≤1/0.5(S)	≤0.5(S)	>4(R)	≤1(S)	≤0.25(S)	>0.25(R)	≤1/19(S)	≤0.5(S)
17LX_2_16	2017	Retail	Summer	MSSA	5	0	N	-	≤1/0.5(S)	≤0.5(S)	≤0.25(S)	≤1(S)	≤0.25(S)	≤0.06(S)	≤1/19(S)	≤0.5(S)
17LX_2_17	2017	Retail	Summer	MSSA	7	2	N	OXA-PEN	≤1/0.5(S)	≤0.5(S)	≤0.25(S)	≤1(S)	≤0.25(S)	>0.25(R)	≤1/19(S)	≤0.5(S)
17LX_2_19	2017	Retail	Summer	MSSA	5	1	N	PEN	≤1/0.5(S)	≤0.5(S)	≤0.25(S)	≤1(S)	≤0.25(S)	0.25(R)	≤1/19(S)	≤0.5(S)
17LX_2_20	2017	Retail	Summer	MSSA	5	1	N	PEN	≤1/0.5(S)	≤0.5(S)	≤0.25(S)	≤1(S)	≤0.25(S)	0.25(R)	≤1/19(S)	≤0.5(S)
17LX_2_22	2017	Retail	Summer	MSSA	1640	1	N	PEN	≤1/0.5(S)	≤0.5(S)	≤0.25(S)	≤1(S)	1(S)	>0.25(R)	≤1/19(S)	≤0.5(S)
17LX_2_27	2017	Retail	Summer	MSSA	188	1	N	PEN	≤1/0.5(S)	≤0.5(S)	≤0.25(S)	≤1(S)	0.5(S)	>0.25(R)	≤1/19(S)	≤0.5(S)
17LX_2_36	2017	Retail	Summer	MSSA	15	2	N	ERY-PEN	≤1/0.5(S)	≤0.5(S)	>4(R)	≤1(S)	≤0.25(S)	>0.25(R)	≤1/19(S)	≤0.5(S)
17LX_2_40	2017	Retail	Summer	MSSA	7	2	N	ERY-PEN	≤1/0.5(S)	≤0.5(S)	>4(R)	≤1(S)	1(S)	>0.25(R)	≤1/19(S)	1(S)
17LX_2_42	2017	Retail	Summer	MSSA	7	2	N	ERY-PEN	≤1/0.5(S)	≤0.5(S)	>4(R)	≤1(S)	≤0.25(S)	>0.25(R)	≤1/19(S)	1(S)
17LX_2_46	2017	Retail	Summer	MSSA	7	2	N	ERY-PEN	≤1/0.5(S)	≤0.5(S)	>4(R)	≤1(S)	≤0.25(S)	>0.25(R)	≤1/19(S)	1(S)
17LX_2_9	2017	Retail	Summer	MSSA	7	2	N	ERY-PEN	≤1/0.5(S)	≤0.5(S)	>4(R)	≤1(S)	≤0.25(S)	>0.25(R)	≤1/19(S)	≤0.5(S)
17PC_1_116	2017	Wholesale	Spring	MSSA	7	4	Y	ERY-GEN-PEN-SXT	≤1/0.5(S)	≤0.5(S)	>4(R)	>16(R)	0.5(S)	>0.25(R)	>4/76(R)	≤0.5(S)
17PC_1_119	2017	Wholesale	Spring	MSSA	7	4	Y	ERY-GEN-PEN-SXT	≤1/0.5(S)	≤0.5(S)	>4(R)	>16(R)	0.5(S)	>0.25(R)	>4/76(R)	≤0.5(S)
17PC_1_12	2017	Wholesale	Spring	MSSA	398	5	Y	CLI-ERY-PEN-SXT-SYN	≤1/0.5(S)	>4(R)	>4(R)	2(S)	≤0.25(S)	>0.25(R)	>4/76(R)	>2(R)
17PC_1_132	2017	Wholesale	Spring	MSSA	7	2	N	ERY-PEN	≤1/0.5(S)	≤0.5(S)	>4(R)	≤1(S)	≤0.25(S)	>0.25(R)	≤1/19(S)	≤0.5(S)
17PC_1_133	2017	Wholesale	Spring	MSSA	7	2	N	ERY-PEN	≤1/0.5(S)	≤0.5(S)	>4(R)	≤1(S)	≤0.25(S)	>0.25(R)	≤1/19(S)	≤0.5(S)
17PC_1_134	2017	Wholesale	Spring	MSSA	7	1	N	PEN	≤1/0.5(S)	≤0.5(S)	≤0.25(S)	≤1(S)	≤0.25(S)	>0.25(R)	≤1/19(S)	1(S)
17PC_1_135	2017	Wholesale	Spring	MSSA	7	2	N	ERY-PEN	≤1/0.5(S)	≤0.5(S)	>4(R)	≤1(S)	≤0.25(S)	>0.25(R)	≤1/19(S)	1(S)
17PC_1_136	2017	Wholesale	Spring	MSSA	7	2	N	ERY-PEN	≤1/0.5(S)	≤0.5(S)	>4(R)	≤1(S)	≤0.25(S)	>0.25(R)	≤1/19(S)	1(S)
17PC_1_144	2017	Wholesale	Spring	MSSA	7	2	N	ERY-PEN	≤1/0.5(S)	≤0.5(S)	>4(R)	≤1(S)	≤0.25(S)	>0.25(R)	≤1/19(S)	≤0.5(S)
17PC_1_154	2017	Wholesale	Spring	MSSA	7	5	Y	CLI-ERY-GEN-PEN-SXT	≤1/0.5(S)	>4(R)	>4(R)	>16(R)	0.5(S)	>0.25(R)	>4/76(R)	≤0.5(S)
17PC_1_156	2017	Wholesale	Spring	MSSA	7	2	N	ERY-PEN	≤1/0.5(S)	≤0.5(S)	>4(R)	≤1(S)	≤0.25(S)	>0.25(R)	≤1/19(S)	≤0.5(S)
17PC_1_172	2017	Wholesale	Spring	MSSA	3055	2	N	ERY-PEN	≤1/0.5(S)	≤0.5(S)	>4(R)	≤1(S)	≤0.25(S)	>0.25(R)	≤1/19(S)	≤0.5(S)
17PC_1_173	2017	Wholesale	Spring	MSSA	2315	2	N	ERY-PEN	≤1/0.5(S)	≤0.5(S)	>4(R)	≤1(S)	0.5(S)	>0.25(R)	≤1/19(S)	≤0.5(S)
17PC_1_186	2017	Wholesale	Spring	MSSA	7	0	N	-	≤1/0.5(S)	≤0.5(S)	≤0.25(S)	≤1(S)	≤0.25(S)	≤0.06(S)	≤1/19(S)	≤0.5(S)
17PC_1_187	2017	Wholesale	Spring	MSSA	7	1	N	PEN	≤1/0.5(S)	≤0.5(S)	≤0.25(S)	≤1(S)	0.5(S)	>0.25(R)	≤1/19(S)	≤0.5(S)
17PC_1_189	2017	Wholesale	Spring	MSSA	6	0	N	-	≤1/0.5(S)	≤0.5(S)	≤0.25(S)	≤1(S)	≤0.25(S)	≤0.06(S)	≤1/19(S)	≤0.5(S)
17PC_1_190	2017	Wholesale	Spring	MSSA	7	1	N	PEN	≤1/0.5(S)	≤0.5(S)	≤0.25(S)	≤1(S)	0.5(S)	>0.25(R)	≤1/19(S)	≤0.5(S)
17PC_1_191	2017	Wholesale	Spring	MSSA	25	1	N	PEN	≤1/0.5(S)	≤0.5(S)	≤0.25(S)	≤1(S)	0.5(S)	>0.25(R)	≤1/19(S)	1(S)
17PC_1_197	2017	Wholesale	Spring	MSSA	7	2	N	ERY-PEN	≤1/0.5(S)	≤0.5(S)	>4(R)	≤1(S)	1(S)	>0.25(R)	≤1/19(S)	1(S)
17PC_1_25	2017	Wholesale	Spring	MSSA	7	2	N	ERY-SXT	≤1/0.5(S)	≤0.5(S)	>4(R)	≤1(S)	≤0.25(S)	≤0.06(S)	>4/76(R)	≤0.5(S)
17PC_1_3	2017	Wholesale	Spring	MSSA	7	2	N	ERY-PEN	≤1/0.5(S)	≤0.5(S)	>4(R)	≤1(S)	≤0.25(S)	>0.25(R)	≤1/19(S)	≤0.5(S)
17PC_1_41	2017	Wholesale	Spring	MSSA	59	3	N	CLI-ERY-PEN	≤1/0.5(S)	>4(R)	>4(R)	≤1(S)	1(S)	>0.25(R)	≤1/19(S)	≤0.5(S)
17PC_1_44	2017	Wholesale	Spring	MSSA	7	5	Y	CLI-ERY-GEN-PEN-SXT	≤1/0.5(S)	>4(R)	>4(R)	>16(R)	0.5(S)	>0.25(R)	>4/76(R)	≤0.5(S)
17PC_1_49	2017	Wholesale	Spring	MSSA	7	5	Y	CLI-ERY-GEN-PEN-SXT	≤1/0.5(S)	>4(R)	>4(R)	>16(R)	0.5(S)	>0.25(R)	>4/76(R)	≤0.5(S)
17PC_1_50	2017	Wholesale	Spring	MSSA	7	5	Y	CLI-ERY-GEN-PEN-SXT	≤1/0.5(S)	≤0.5(S)	>4(R)	>16(R)	0.5(S)	>0.25(R)	>4/76(R)	≤0.5(S)
17PC_1_59	2017	Wholesale	Spring	MSSA	7	2	N	ERY-PEN	≤1/0.5(S)	≤0.5(S)	>4(R)	≤1(S)	≤0.25(S)	>0.25(R)	≤1/19(S)	≤0.5(S)
17PC_1_64	2017	Wholesale	Spring	MSSA	7	1	N	PEN	≤1/0.5(S)	≤0.5(S)	≤0.25(S)	≤1(S)	0.5(S)	>0.25(R)	≤1/19(S)	1(S)
17PC_1_67	2017	Wholesale	Spring	MSSA	7	1	N	PEN	≤1/0.5(S)	≤0.5(S)	≤0.25(S)	>16(R)	≤0.25(S)	>0.25(R)	≤1/19(S)	≤0.5(S)
17PC_1_69	2017	Wholesale	Spring	MSSA	59	1	N	PEN	≤1/0.5(S)	≤0.5(S)	≤0.25(S)	≤1(S)	0.5(S)	>0.25(R)	≤1/19(S)	1(S)
17PC_1_72	2017	Wholesale	Spring	MSSA	7	2	N	ERY-PEN	≤1/0.5(S)	≤0.5(S)	>4(R)	≤1(S)	≤0.25(S)	>0.25(R)	≤1/19(S)	1(S)
17PC_1_74	2017	Wholesale	Spring	MSSA	7	2	N	ERY-PEN	≤1/0.5(S)	≤0.5(S)	>4(R)	≤1(S)	≤0.25(S)	>0.25(R)	≤1/19(S)	1(S)
17PC_1_76	2017	Wholesale	Spring	MSSA	7	1	N	PEN	≤1/0.5(S)	≤0.5(S)	≤0.25(S)	≤1(S)	0.5(S)	>0.25(R)	≤1/19(S)	≤0.5(S)
17PC_1_77	2017	Wholesale	Spring	MSSA	7	2	N	ERY-PEN	≤1/0.5(S)	≤0.5(S)	>4(R)	≤1(S)	1(S)	>0.25(R)	≤1/19(S)	≤0.5(S)
17PC_1_80	2017	Wholesale	Spring	MSSA	7	2	N	ERY-PEN	≤1/0.5(S)	≤0.5(S)	>4(R)	≤1(S)	1(S)	>0.25(R)	≤1/19(S)	≤0.5(S)
17PC_1_81	2017	Wholesale	Spring	MSSA	7	2	N	ERY-PEN	≤1/0.5(S)	≤0.5(S)	>4(R)	≤1(S)	1(S)	>0.25(R)	≤1/19(S)	1(S)
17PC_1_91	2017	Wholesale	Spring	MSSA	5	5	Y	CLI-ERY-GEN-PEN-SXT	≤1/0.5(S)	>4(R)	>4(R)	>16(R)	≤0.25(S)	>0.25(R)	>4/76(R)	≤0.5(S)
17PC_1_98	2017	Wholesale	Spring	MSSA	7	1	N	PEN	≤1/0.5(S)	≤0.5(S)	≤0.25(S)	≤1(S)	0.5(S)	>0.25(R)	≤1/19(S)	≤0.5(S)
17PC_1_E1	2017	Wholesale	Spring	MSSA	7	2	N	ERY-PEN	≤1/0.5(S)	≤0.5(S)	>4(R)	≤1(S)	≤0.25(S)	>0.25(R)	≤1/19(S)	≤0.5(S)
17PC_1_E3	2017	Wholesale	Spring	MSSA	7	5	Y	CLI-ERY-GEN-PEN-SXT	≤1/0.5(S)	>4(R)	>4(R)	>16(R)	0.5(S)	>0.25(R)	>4/76(R)	≤0.5(S)
17PC_2_10	2017	Wholesale	Spring	MSSA	7	3	Y	ERY-GEN-SXT	≤1/0.5(S)	≤0.5(S)	>4(R)	>16(R)	≤0.25(S)	≤0.06(S)	>4/76(R)	1(S)
17PC_2_110	2017	Wholesale	Spring	MSSA	25	1	N	PEN	≤1/0.5(S)	≤0.5(S)	≤0.25(S)	≤1(S)	0.5(S)	>0.25(R)	≤1/19(S)	≤0.5(S)
17PC_2_113	2017	Wholesale	Spring	MSSA	25	1	N	PEN	≤1/0.5(S)	≤0.5(S)	≤0.25(S)	≤1(S)	0.5(S)	>0.25(R)	≤1/19(S)	1(S)
17PC_2_12	2017	Wholesale	Spring	MSSA	7	2	N	ERY-PEN	≤1/0.5(S)	≤0.5(S)	>4(R)	≤1(S)	1(S)	>0.25(R)	≤1/19(S)	1(S)
17PC_2_120	2017	Wholesale	Spring	MSSA	25	1	N	PEN	≤1/0.5(S)	≤0.5(S)	≤0.25(S)	2(S)	0.5(S)	>0.25(R)	≤1/19(S)	≤0.5(S)
17PC_2_13	2017	Wholesale	Spring	MSSA	7	2	N	ERY-PEN	≤1/0.5(S)	≤0.5(S)	>4(R)	≤1(S)	0.5(S)	>0.25(R)	≤1/19(S)	2(R)
17PC_2_141	2017	Wholesale	Spring	MSSA	7	2	N	ERY-PEN	≤1/0.5(S)	≤0.5(S)	>4(R)	≤1(S)	≤0.25(S)	>0.25(R)	≤1/19(S)	≤0.5(S)
17PC_2_142	2017	Wholesale	Spring	MSSA	7	2	N	ERY-PEN	≤1/0.5(S)	≤0.5(S)	>4(R)	≤1(S)	≤0.25(S)	>0.25(R)	≤1/19(S)	≤0.5(S)
17PC_2_144	2017	Wholesale	Spring	MSSA	7	2	N	ERY-PEN	≤1/0.5(S)	≤0.5(S)	>4(R)	≤1(S)	≤0.25(S)	>0.25(R)	≤1/19(S)	1(S)
17PC_2_145	2017	Wholesale	Spring	MSSA	7	2	N	ERY-PEN	≤1/0.5(S)	>4(R)	>4(R)	≤1(S)	1(S)	>0.25(R)	≤1/19(S)	2(R)
17PC_2_146	2017	Wholesale	Spring	MSSA	7	2	N	ERY-PEN	≤1/0.5(S)	≤0.5(S)	>4(R)	≤1(S)	≤0.25(S)	>0.25(R)	≤1/19(S)	1(S)
17PC_2_147	2017	Wholesale	Spring	MSSA	7	2	N	ERY-PEN	≤1/0.5(S)	≤0.5(S)	>4(R)	≤1(S)	≤0.25(S)	>0.25(R)	≤1/19(S)	1(S)
17PC_2_148	2017	Wholesale	Spring	MSSA	7	2	N	ERY-PEN	≤1/0.5(S)	≤0.5(S)	>4(R)	≤1(S)	≤0.25(S)	>0.25(R)	≤1/19(S)	≤0.5(S)
17PC_2_149	2017	Wholesale	Spring	MSSA	7	2	N	ERY-PEN	≤1/0.5(S)	≤0.5(S)	>4(R)	≤1(S)	1(S)	>0.25(R)	≤1/19(S)	≤0.5(S)
17PC_2_150	2017	Wholesale	Spring	MSSA	7	1	N	PEN	≤1/0.5(S)	≤0.5(S)	≤0.25(S)	≤1(S)	≤0.25(S)	>0.25(R)	≤1/19(S)	1(S)
17PC_2_158	2017	Wholesale	Spring	MSSA	7	2	N	ERY-PEN	≤1/0.5(S)	≤0.5(S)	>4(R)	≤1(S)	≤0.25(S)	>0.25(R)	≤1/19(S)	1(S)
17PC_2_159	2017	Wholesale	Spring	MSSA	7	2	N	ERY-PEN	≤1/0.5(S)	≤0.5(S)	>4(R)	≤1(S)	≤0.25(S)	>0.25(R)	≤1/19(S)	≤0.5(S)
17PC_2_161	2017	Wholesale	Spring	MSSA	7	1	N	PEN	≤1/0.5(S)	≤0.5(S)	≤0.25(S)	≤1(S)	0.5(S)	>0.25(R)	≤1/19(S)	≤0.5(S)
17PC_2_162	2017	Wholesale	Spring	MSSA	7	2	N	ERY-PEN	≤1/0.5(S)	≤0.5(S)	>4(R)	≤1(S)	≤0.25(S)	>0.25(R)	≤1/19(S)	1(S)
17PC_2_165	2017	Wholesale	Spring	MSSA	7	1	N	PEN	≤1/0.5(S)	≤0.5(S)	≤0.25(S)	≤1(S)	0.5(S)	>0.25(R)	≤1/19(S)	≤0.5(S)
17PC_2_167	2017	Wholesale	Spring	MSSA	2250	1	N	PEN	≤1/0.5(S)	≤0.5(S)	≤0.25(S)	≤1(S)	0.5(S)	>0.25(R)	≤1/19(S)	1(S)
17PC_2_170	2017	Wholesale	Spring	MSSA	630	2	N	ERY-PEN	≤1/0.5(S)	≤0.5(S)	>4(R)	≤1(S)	0.5(S)	>0.25(R)	≤1/19(S)	≤0.5(S)
17PC_2_174	2017	Wholesale	Spring	MSSA	7	2	N	ERY-PEN	≤1/0.5(S)	≤0.5(S)	>4(R)	≤1(S)	≤0.25(S)	>0.25(R)	≤1/19(S)	≤0.5(S)
17PC_2_22	2017	Wholesale	Spring	MSSA	9	6	Y	CLI-ERY-GEN-PEN-SXT-SYN	≤1/0.5(S)	>4(R)	>4(R)	>16(R)	1(S)	>0.25(R)	>4/76(R)	2(R)
17PC_2_42	2017	Wholesale	Spring	MSSA	7	2	N	ERY-PEN	≤1/0.5(S)	≤0.5(S)	>4(R)	≤1(S)	0.5(S)	>0.25(R)	≤1/19(S)	≤0.5(S)
17PC_2_44	2017	Wholesale	Spring	MSSA	7	2	N	ERY-PEN	≤1/0.5(S)	≤0.5(S)	>4(R)	≤1(S)	0.5(S)	>0.25(R)	≤1/19(S)	1(S)
17PC_2_46	2017	Wholesale	Spring	MSSA	7	2	N	ERY-PEN	≤1/0.5(S)	≤0.5(S)	>4(R)	≤1(S)	0.5(S)	>0.25(R)	≤1/19(S)	≤0.5(S)
17PC_2_57	2017	Wholesale	Spring	MSSA	1	1	N	PEN	≤1/0.5(S)	≤0.5(S)	≤0.25(S)	≤1(S)	0.5(S)	>0.25(R)	≤1/19(S)	≤0.5(S)
17PC_2_61	2017	Wholesale	Spring	MSSA	6	2	N	ERY-PEN	≤1/0.5(S)	≤0.5(S)	>4(R)	≤1(S)	0.5(S)	>0.25(R)	≤1/19(S)	≤0.5(S)
17PC_2_63	2017	Wholesale	Spring	MSSA	7	2	N	ERY-PEN	≤1/0.5(S)	≤0.5(S)	>4(R)	≤1(S)	≤0.25(S)	>0.25(R)	≤1/19(S)	1(S)
17PC_2_66	2017	Wholesale	Spring	MSSA	7	2	N	ERY-PEN	≤1/0.5(S)	≤0.5(S)	>4(R)	≤1(S)	≤0.25(S)	>0.25(R)	≤1/19(S)	1(S)
17PC_2_7	2017	Wholesale	Spring	MSSA	2250	1	N	PEN	≤1/0.5(S)	≤0.5(S)	≤0.25(S)	≤1(S)	0.5(S)	>0.25(R)	≤1/19(S)	1(S)
17PC_2_76	2017	Wholesale	Spring	MSSA	2250	1	N	PEN	≤1/0.5(S)	≤0.5(S)	≤0.25(S)	≤1(S)	≤0.25(S)	>0.25(R)	≤1/19(S)	≤0.5(S)
17PD_1_10	2017	Wholesale	Winter	MSSA	188	1	N	PEN	≤1/0.5(S)	≤0.5(S)	≤0.25(S)	≤1(S)	0.5(S)	>0.25(R)	≤1/19(S)	≤0.5(S)
17PD_1_100	2017	Wholesale	Winter	MSSA	7	1	N	PEN	≤1/0.5(S)	≤0.5(S)	≤0.25(S)	≤1(S)	0.5(S)	>0.25(R)	≤1/19(S)	≤0.5(S)
17PD_1_11	2017	Wholesale	Winter	MSSA	1281	2	N	ERY-PEN	≤1/0.5(S)	≤0.5(S)	>4(R)	≤1(S)	0.5(S)	0.25(R)	≤1/19(S)	≤0.5(S)
17PD_1_12	2017	Wholesale	Winter	MSSA	7	1	N	PEN	≤1/0.5(S)	≤0.5(S)	≤0.25(S)	≤1(S)	0.5(S)	>0.25(R)	≤1/19(S)	≤0.5(S)
17PD_1_13	2017	Wholesale	Winter	MSSA	72	0	N	-	≤1/0.5(S)	≤0.5(S)	≤0.25(S)	≤1(S)	≤0.25(S)	≤0.06(S)	≤1/19(S)	≤0.5(S)
17PD_1_16	2017	Wholesale	Winter	MSSA	1281	2	N	ERY-PEN	≤1/0.5(S)	≤0.5(S)	>4(R)	≤1(S)	0.5(S)	0.25(R)	≤1/19(S)	≤0.5(S)
17PD_1_164	2017	Wholesale	Winter	MSSA	398	6	Y	CLI-ERY-GEN-PEN-SXT-SYN	≤1/0.5(S)	>4(R)	>4(R)	>16(R)	0.5(S)	>0.25(R)	>4/76(R)	>2(R)
17PD_1_166	2017	Wholesale	Winter	MSSA	7	1	N	PEN	≤1/0.5(S)	≤0.5(S)	≤0.25(S)	≤1(S)	0.5(S)	>0.25(R)	≤1/19(S)	≤0.5(S)
17PD_1_2	2017	Wholesale	Winter	MSSA	9	8	Y	AMC-CLI-ERY-GEN-OXA-PEN-SXT-SYN	>4/2(R)	>4(R)	>4(R)	>16(R)	>4(R)	>0.25(R)	>4/76(R)	>2(R)
17PD_1_23	2017	Wholesale	Winter	MSSA	188	1	N	PEN	≤1/0.5(S)	≤0.5(S)	≤0.25(S)	≤1(S)	1(S)	>0.25(R)	≤1/19(S)	≤0.5(S)
17PD_1_30	2017	Wholesale	Winter	MSSA	9	8	Y	AMC-CLI-ERY-GEN-OXA-PEN-SXT-SYN	>4/2(R)	>4(R)	>4(R)	>16(R)	>4(R)	>0.25(R)	>4/76(R)	>2(R)
17PD_1_33	2017	Wholesale	Winter	MSSA	15	2	N	ERY-PEN	≤1/0.5(S)	≤0.5(S)	>4(R)	2(S)	0.5(S)	>0.25(R)	≤1/19(S)	≤0.5(S)
17PD_1_38	2017	Wholesale	Winter	MSSA	15	2	N	ERY-PEN	≤1/0.5(S)	≤0.5(S)	>4(R)	≤1(S)	0.5(S)	>0.25(R)	≤1/19(S)	≤0.5(S)
17PD_1_42	2017	Wholesale	Winter	MSSA	1	2	N	ERY-PEN	≤1/0.5(S)	≤0.5(S)	>4(R)	≤1(S)	1(S)	>0.25(R)	≤1/19(S)	≤0.5(S)
17PD_1_43	2017	Wholesale	Winter	MSSA	1	2	N	ERY-PEN	≤1/0.5(S)	≤0.5(S)	>4(R)	≤1(S)	1(S)	>0.25(R)	≤1/19(S)	≤0.5(S)
17PD_1_49	2017	Wholesale	Winter	MSSA	1	2	N	ERY-PEN	≤1/0.5(S)	≤0.5(S)	>4(R)	≤1(S)	0.5(S)	>0.25(R)	≤1/19(S)	≤0.5(S)
17PD_1_53	2017	Wholesale	Winter	MSSA	7	2	N	ERY-PEN	≤1/0.5(S)	≤0.5(S)	>4(R)	≤1(S)	0.5(S)	>0.25(R)	≤1/19(S)	≤0.5(S)
17PD_1_55	2017	Wholesale	Winter	MSSA	7	2	N	ERY-PEN	≤1/0.5(S)	≤0.5(S)	>4(R)	≤1(S)	0.5(S)	>0.25(R)	≤1/19(S)	≤0.5(S)
17PD_1_59	2017	Wholesale	Winter	MSSA	7	1	N	PEN	≤1/0.5(S)	≤0.5(S)	≤0.25(S)	≤1(S)	0.5(S)	>0.25(R)	≤1/19(S)	≤0.5(S)
17PD_1_88	2017	Wholesale	Winter	MSSA	3055	1	N	PEN	≤1/0.5(S)	≤0.5(S)	≤0.25(S)	≤1(S)	≤0.25(S)	>0.25(R)	≤1/19(S)	≤0.5(S)
17PD_1_9	2017	Wholesale	Winter	MSSA	7	1	N	PEN	≤1/0.5(S)	≤0.5(S)	≤0.25(S)	≤1(S)	0.5(S)	>0.25(R)	≤1/19(S)	≤0.5(S)
17PD_1_91	2017	Wholesale	Winter	MSSA	3055	1	N	PEN	≤1/0.5(S)	≤0.5(S)	≤0.25(S)	≤1(S)	≤0.25(S)	>0.25(R)	≤1/19(S)	≤0.5(S)
17PD_1_95	2017	Wholesale	Winter	MSSA	3055	1	N	PEN	≤1/0.5(S)	≤0.5(S)	≤0.25(S)	≤1(S)	≤0.25(S)	>0.25(R)	≤1/19(S)	1(S)
17PD_2_101	2017	Wholesale	Winter	MSSA	7	2	N	ERY-PEN	≤1/0.5(S)	≤0.5(S)	>4(R)	≤1(S)	0.5(S)	>0.25(R)	≤1/19(S)	≤0.5(S)
17PD_2_102	2017	Wholesale	Winter	MSSA	7	2	N	ERY-PEN	≤1/0.5(S)	≤0.5(S)	>4(R)	≤1(S)	0.5(S)	>0.25(R)	≤1/19(S)	≤0.5(S)
17PD_2_104	2017	Wholesale	Winter	MSSA	7	2	N	ERY-PEN	≤1/0.5(S)	≤0.5(S)	>4(R)	≤1(S)	0.5(S)	>0.25(R)	≤1/19(S)	≤0.5(S)
17PD_2_107	2017	Wholesale	Winter	MSSA	7	2	N	ERY-PEN	≤1/0.5(S)	≤0.5(S)	>4(R)	≤1(S)	0.5(S)	>0.25(R)	≤1/19(S)	≤0.5(S)
17PD_2_109	2017	Wholesale	Winter	MSSA	1	1	N	PEN	≤1/0.5(S)	≤0.5(S)	≤0.25(S)	≤1(S)	≤0.25(S)	>0.25(R)	≤1/19(S)	≤0.5(S)
17PD_2_123	2017	Wholesale	Winter	MSSA	7	2	N	ERY-PEN	≤1/0.5(S)	≤0.5(S)	>4(R)	≤1(S)	0.5(S)	>0.25(R)	≤1/19(S)	≤0.5(S)
17PD_2_130	2017	Wholesale	Winter	MSSA	7	1	N	PEN	≤1/0.5(S)	≤0.5(S)	≤0.25(S)	≤1(S)	1(S)	>0.25(R)	≤1/19(S)	≤0.5(S)
17PD_2_136	2017	Wholesale	Winter	MSSA	7	1	N	PEN	≤1/0.5(S)	≤0.5(S)	≤0.25(S)	≤1(S)	0.5(S)	>0.25(R)	≤1/19(S)	≤0.5(S)
17PD_2_14	2017	Wholesale	Winter	MSSA	7	1	N	PEN	≤1/0.5(S)	≤0.5(S)	≤0.25(S)	≤1(S)	0.5(S)	>0.25(R)	≤1/19(S)	≤0.5(S)
17PD_2_140	2017	Wholesale	Winter	MSSA	25	1	N	PEN	≤1/0.5(S)	≤0.5(S)	≤0.25(S)	≤1(S)	1(S)	>0.25(R)	≤1/19(S)	≤0.5(S)
17PD_2_141	2017	Wholesale	Winter	MSSA	7	2	N	ERY-PEN	≤1/0.5(S)	≤0.5(S)	>4(R)	≤1(S)	≤0.25(S)	>0.25(R)	≤1/19(S)	≤0.5(S)
17PD_2_146	2017	Wholesale	Winter	MSSA	7	1	N	PEN	≤1/0.5(S)	≤0.5(S)	≤0.25(S)	≤1(S)	0.5(S)	>0.25(R)	≤1/19(S)	≤0.5(S)
17PD_2_149	2017	Wholesale	Winter	MSSA	7	2	N	ERY-PEN	≤1/0.5(S)	≤0.5(S)	>4(R)	≤1(S)	≤0.25(S)	>0.25(R)	≤1/19(S)	≤0.5(S)
17PD_2_15	2017	Wholesale	Winter	MSSA	7	1	N	PEN	≤1/0.5(S)	≤0.5(S)	≤0.25(S)	≤1(S)	0.5(S)	>0.25(R)	≤1/19(S)	≤0.5(S)
17PD_2_162	2017	Wholesale	Winter	MSSA	5	2	N	ERY-PEN	≤1/0.5(S)	≤0.5(S)	>4(R)	≤1(S)	0.5(S)	>0.25(R)	≤1/19(S)	≤0.5(S)
17PD_2_164	2017	Wholesale	Winter	MSSA	7	1	N	PEN	≤1/0.5(S)	≤0.5(S)	≤0.25(S)	≤1(S)	0.5(S)	>0.25(R)	≤1/19(S)	≤0.5(S)
17PD_2_23	2017	Wholesale	Winter	MSSA	7	1	N	PEN	≤1/0.5(S)	≤0.5(S)	≤0.25(S)	≤1(S)	0.5(S)	>0.25(R)	≤1/19(S)	≤0.5(S)
17PD_2_24	2017	Wholesale	Winter	MSSA	7	1	N	PEN	≤1/0.5(S)	≤0.5(S)	≤0.25(S)	≤1(S)	0.5(S)	>0.25(R)	≤1/19(S)	≤0.5(S)
17PD_2_25	2017	Wholesale	Winter	MSSA	7	1	N	PEN	≤1/0.5(S)	≤0.5(S)	≤0.25(S)	≤1(S)	0.5(S)	>0.25(R)	≤1/19(S)	≤0.5(S)
17PD_2_27	2017	Wholesale	Winter	MSSA	7	1	N	PEN	≤1/0.5(S)	≤0.5(S)	≤0.25(S)	≤1(S)	0.5(S)	>0.25(R)	≤1/19(S)	≤0.5(S)
17PD_2_30	2017	Wholesale	Winter	MSSA	7	1	N	PEN	≤1/0.5(S)	≤0.5(S)	≤0.25(S)	≤1(S)	1(S)	>0.25(R)	≤1/19(S)	≤0.5(S)
17PD_2_51	2017	Wholesale	Winter	MSSA	1920	1	N	PEN	≤1/0.5(S)	≤0.5(S)	≤0.25(S)	2(S)	0.5(S)	>0.25(R)	≤1/19(S)	≤0.5(S)
17PD_2_52	2017	Wholesale	Winter	MSSA	1920	1	N	PEN	≤1/0.5(S)	≤0.5(S)	≤0.25(S)	2(S)	0.5(S)	>0.25(R)	≤1/19(S)	≤0.5(S)
17PD_2_71	2017	Wholesale	Winter	MSSA	7	2	N	ERY-PEN	≤1/0.5(S)	≤0.5(S)	>4(R)	≤1(S)	≤0.25(S)	>0.25(R)	≤1/19(S)	≤0.5(S)
17PD_2_72	2017	Wholesale	Winter	MSSA	7	1	N	PEN	≤1/0.5(S)	≤0.5(S)	≤0.25(S)	≤1(S)	≤0.25(S)	>0.25(R)	≤1/19(S)	≤0.5(S)
17PD_2_73	2017	Wholesale	Winter	MSSA	7	2	N	ERY-PEN	≤1/0.5(S)	≤0.5(S)	>4(R)	≤1(S)	1(S)	>0.25(R)	≤1/19(S)	≤0.5(S)
17PD_2_74	2017	Wholesale	Winter	MSSA	7	2	N	ERY-PEN	≤1/0.5(S)	≤0.5(S)	>4(R)	≤1(S)	≤0.25(S)	>0.25(R)	≤1/19(S)	≤0.5(S)
17PD_2_75	2017	Wholesale	Winter	MSSA	7	2	N	ERY-PEN	≤1/0.5(S)	≤0.5(S)	>4(R)	≤1(S)	0.5(S)	>0.25(R)	≤1/19(S)	≤0.5(S)
17PD_2_76	2017	Wholesale	Winter	MSSA	7	2	N	ERY-PEN	≤1/0.5(S)	≤0.5(S)	>4(R)	≤1(S)	≤0.25(S)	>0.25(R)	≤1/19(S)	≤0.5(S)
17PD_2_77	2017	Wholesale	Winter	MSSA	7	2	N	ERY-PEN	≤1/0.5(S)	≤0.5(S)	>4(R)	≤1(S)	≤0.25(S)	>0.25(R)	≤1/19(S)	≤0.5(S)
17PD_2_79	2017	Wholesale	Winter	MSSA	7	2	N	ERY-PEN	≤1/0.5(S)	≤0.5(S)	>4(R)	≤1(S)	1(S)	>0.25(R)	≤1/19(S)	≤0.5(S)
17PD_2_80	2017	Wholesale	Winter	MSSA	7	2	N	ERY-PEN	≤1/0.5(S)	≤0.5(S)	>4(R)	≤1(S)	1(S)	>0.25(R)	≤1/19(S)	≤0.5(S)
17PD_2_82	2017	Wholesale	Winter	MSSA	7	2	N	ERY-PEN	≤1/0.5(S)	≤0.5(S)	>4(R)	≤1(S)	0.5(S)	>0.25(R)	≤1/19(S)	≤0.5(S)
17PD_2_83	2017	Wholesale	Winter	MSSA	88	1	N	PEN	≤1/0.5(S)	≤0.5(S)	≤0.25(S)	≤1(S)	≤0.25(S)	>0.25(R)	≤1/19(S)	≤0.5(S)
17PD_2_85	2017	Wholesale	Winter	MSSA	88	1	N	PEN	≤1/0.5(S)	≤0.5(S)	≤0.25(S)	≤1(S)	≤0.25(S)	>0.25(R)	≤1/19(S)	≤0.5(S)
17PD_2_86	2017	Wholesale	Winter	MSSA	15	1	N	PEN	≤1/0.5(S)	≤0.5(S)	≤0.25(S)	≤1(S)	≤0.25(S)	>0.25(R)	≤1/19(S)	1(S)
17PD_2_89	2017	Wholesale	Winter	MSSA	15	1	N	PEN	≤1/0.5(S)	≤0.5(S)	≤0.25(S)	≤1(S)	≤0.25(S)	>0.25(R)	≤1/19(S)	1(S)
17PD_2_9	2017	Wholesale	Winter	MSSA	15	1	N	PEN	≤1/0.5(S)	≤0.5(S)	≤0.25(S)	≤1(S)	0.5(S)	>0.25(R)	≤1/19(S)	≤0.5(S)
17PD_2_91	2017	Wholesale	Winter	MSSA	7	1	N	PEN	≤1/0.5(S)	≤0.5(S)	≤0.25(S)	≤1(S)	0.5(S)	>0.25(R)	≤1/19(S)	≤0.5(S)
17PD_2_94	2017	Wholesale	Winter	MSSA	88	1	N	PEN	≤1/0.5(S)	≤0.5(S)	≤0.25(S)	≤1(S)	≤0.25(S)	>0.25(R)	≤1/19(S)	≤0.5(S)
17PD_2_98	2017	Wholesale	Winter	MSSA	7	1	N	PEN	≤1/0.5(S)	≤0.5(S)	≤0.25(S)	≤1(S)	0.5(S)	>0.25(R)	≤1/19(S)	≤0.5(S)
17PQ_1_10	2017	Wholesale	Autumn	MSSA	7	4	N	CLI-OXA-PEN-SYN	≤1/0.5(S)	>4(R)	≤0.25(S)	8(I)	>4(R)	>0.25(R)	≤1/19(S)	>2(R)
17PQ_1_103	2017	Wholesale	Autumn	MSSA	7	2	N	ERY-PEN	≤1/0.5(S)	≤0.5(S)	>4(R)	≤1(S)	1(S)	>0.25(R)	≤1/19(S)	≤0.5(S)
17PQ_1_104	2017	Wholesale	Autumn	MSSA	7	2	N	ERY-PEN	≤1/0.5(S)	≤0.5(S)	>4(R)	≤1(S)	≤0.25(S)	>0.25(R)	≤1/19(S)	≤0.5(S)
17PQ_1_106	2017	Wholesale	Autumn	MSSA	7	2	N	ERY-PEN	≤1/0.5(S)	≤0.5(S)	>4(R)	≤1(S)	≤0.25(S)	>0.25(R)	≤1/19(S)	≤0.5(S)
17PQ_1_108	2017	Wholesale	Autumn	MSSA	7	0	N	-	≤1/0.5(S)	≤0.5(S)	≤0.25(S)	≤1(S)	0.5(S)	0.12(S)	≤1/19(S)	≤0.5(S)
17PQ_1_109	2017	Wholesale	Autumn	MSSA	7	2	N	ERY-PEN	≤1/0.5(S)	≤0.5(S)	>4(R)	≤1(S)	≤0.25(S)	>0.25(R)	≤1/19(S)	≤0.5(S)
17PQ_1_111	2017	Wholesale	Autumn	MSSA	7	2	N	ERY-PEN	≤1/0.5(S)	≤0.5(S)	>4(R)	≤1(S)	≤0.25(S)	>0.25(R)	≤1/19(S)	1(S)
17PQ_1_124	2017	Wholesale	Autumn	MSSA	7	2	N	ERY-PEN	≤1/0.5(S)	≤0.5(S)	>4(R)	≤1(S)	0.5(S)	>0.25(R)	≤1/19(S)	≤0.5(S)
17PQ_1_125	2017	Wholesale	Autumn	MSSA	7	2	N	ERY-PEN	≤1/0.5(S)	≤0.5(S)	>4(R)	≤1(S)	0.5(S)	>0.25(R)	≤1/19(S)	≤0.5(S)
17PQ_1_128	2017	Wholesale	Autumn	MSSA	7	2	N	ERY-PEN	≤1/0.5(S)	≤0.5(S)	>4(R)	≤1(S)	0.5(S)	>0.25(R)	≤1/19(S)	≤0.5(S)
17PQ_1_130	2017	Wholesale	Autumn	MSSA	7	2	N	ERY-PEN	≤1/0.5(S)	≤0.5(S)	>4(R)	≤1(S)	0.5(S)	>0.25(R)	≤1/19(S)	≤0.5(S)
17PQ_1_132	2017	Wholesale	Autumn	MSSA	7	2	N	ERY-PEN	≤1/0.5(S)	≤0.5(S)	>4(R)	≤1(S)	0.5(S)	>0.25(R)	≤1/19(S)	≤0.5(S)
17PQ_1_135	2017	Wholesale	Autumn	MSSA	7	1	N	PEN	≤1/0.5(S)	≤0.5(S)	≤0.25(S)	≤1(S)	0.5(S)	>0.25(R)	≤1/19(S)	≤0.5(S)
17PQ_1_142	2017	Wholesale	Autumn	MSSA	7	2	N	ERY-PEN	≤1/0.5(S)	≤0.5(S)	>4(R)	≤1(S)	0.5(S)	>0.25(R)	≤1/19(S)	≤0.5(S)
17PQ_1_150	2017	Wholesale	Autumn	MSSA	6	1	N	PEN	≤1/0.5(S)	≤0.5(S)	≤0.25(S)	≤1(S)	0.5(S)	>0.25(R)	≤1/19(S)	≤0.5(S)
17PQ_1_182	2017	Wholesale	Autumn	MSSA	3055	0	N	-	≤1/0.5(S)	≤0.5(S)	≤0.25(S)	≤1(S)	≤0.25(S)	0.12(S)	≤1/19(S)	≤0.5(S)
17PQ_1_183	2017	Wholesale	Autumn	MSSA	3055	0	N	-	≤1/0.5(S)	≤0.5(S)	≤0.25(S)	≤1(S)	≤0.25(S)	0.12(S)	≤1/19(S)	≤0.5(S)
17PQ_1_186	2017	Wholesale	Autumn	MSSA	3055	0	N	-	≤1/0.5(S)	≤0.5(S)	≤0.25(S)	≤1(S)	≤0.25(S)	≤0.06(S)	≤1/19(S)	≤0.5(S)
17PQ_1_190	2017	Wholesale	Autumn	MSSA	3055	0	N	-	≤1/0.5(S)	≤0.5(S)	≤0.25(S)	≤1(S)	≤0.25(S)	≤0.06(S)	≤1/19(S)	1(S)
17PQ_1_198	2017	Wholesale	Autumn	MSSA	88	1	N	PEN	≤1/0.5(S)	≤0.5(S)	≤0.25(S)	≤1(S)	0.5(S)	>0.25(R)	≤1/19(S)	≤0.5(S)
17PQ_1_199	2017	Wholesale	Autumn	MSSA	88	1	N	PEN	≤1/0.5(S)	≤0.5(S)	≤0.25(S)	≤1(S)	0.5(S)	>0.25(R)	≤1/19(S)	≤0.5(S)
17PQ_1_201	2017	Wholesale	Autumn	MSSA	7	2	N	ERY-PEN	≤1/0.5(S)	≤0.5(S)	>4(R)	≤1(S)	0.5(S)	>0.25(R)	≤1/19(S)	≤0.5(S)
17PQ_1_202	2017	Wholesale	Autumn	MSSA	7	2	N	ERY-PEN	≤1/0.5(S)	≤0.5(S)	>4(R)	≤1(S)	0.5(S)	>0.25(R)	≤1/19(S)	≤0.5(S)
17PQ_1_203	2017	Wholesale	Autumn	MSSA	7	2	N	ERY-PEN	≤1/0.5(S)	≤0.5(S)	>4(R)	≤1(S)	0.5(S)	>0.25(R)	≤1/19(S)	≤0.5(S)
17PQ_1_205	2017	Wholesale	Autumn	MSSA	7	2	N	ERY-PEN	≤1/0.5(S)	≤0.5(S)	>4(R)	≤1(S)	0.5(S)	>0.25(R)	≤1/19(S)	≤0.5(S)
17PQ_1_72	2017	Wholesale	Autumn	MSSA	7	1	N	PEN	≤1/0.5(S)	≤0.5(S)	≤0.25(S)	≤1(S)	0.5(S)	>0.25(R)	≤1/19(S)	≤0.5(S)
17PQ_1_74	2017	Wholesale	Autumn	MSSA	7	2	N	ERY-PEN	≤1/0.5(S)	≤0.5(S)	>4(R)	≤1(S)	0.5(S)	>0.25(R)	≤1/19(S)	≤0.5(S)
17PQ_1_80	2017	Wholesale	Autumn	MSSA	7	1	N	PEN	≤1/0.5(S)	≤0.5(S)	≤0.25(S)	≤1(S)	0.5(S)	>0.25(R)	≤1/19(S)	≤0.5(S)
17PQ_2_104	2017	Wholesale	Autumn	MSSA	5	1	N	PEN	≤1/0.5(S)	≤0.5(S)	≤0.25(S)	≤1(S)	0.5(S)	>0.25(R)	≤1/19(S)	≤0.5(S)
17PQ_2_107	2017	Wholesale	Autumn	MSSA	5	1	N	PEN	≤1/0.5(S)	≤0.5(S)	≤0.25(S)	≤1(S)	0.5(S)	>0.25(R)	≤1/19(S)	≤0.5(S)
17PQ_2_121	2017	Wholesale	Autumn	MSSA	3055	0	N	-	≤1/0.5(S)	≤0.5(S)	≤0.25(S)	≤1(S)	≤0.25(S)	≤0.06(S)	≤1/19(S)	≤0.5(S)
17PQ_2_122	2017	Wholesale	Autumn	MSSA	398	3	N	CLI-ERY-PEN	≤1/0.5(S)	>4(R)	>4(R)	≤1(S)	0.5(S)	>0.25(R)	≤1/19(S)	1(S)
17PQ_2_123	2017	Wholesale	Autumn	MSSA	3055	0	N	-	≤1/0.5(S)	≤0.5(S)	≤0.25(S)	≤1(S)	≤0.25(S)	0.12(S)	≤1/19(S)	1(S)
17PQ_2_124	2017	Wholesale	Autumn	MSSA	3055	0	N	-	≤1/0.5(S)	≤0.5(S)	≤0.25(S)	≤1(S)	≤0.25(S)	0.12(S)	≤1/19(S)	≤0.5(S)
17PQ_2_125	2017	Wholesale	Autumn	MSSA	3055	0	N	-	≤1/0.5(S)	≤0.5(S)	≤0.25(S)	≤1(S)	≤0.25(S)	0.12(S)	≤1/19(S)	1(S)
17PQ_2_128	2017	Wholesale	Autumn	MSSA	3055	0	N	-	≤1/0.5(S)	≤0.5(S)	≤0.25(S)	≤1(S)	≤0.25(S)	0.12(S)	≤1/19(S)	≤0.5(S)
17PQ_2_129	2017	Wholesale	Autumn	MSSA	3055	4	N	CLI-ERY-PEN-SYN	≤1/0.5(S)	>4(R)	>4(R)	2(S)	≤0.25(S)	>0.25(R)	≤1/19(S)	>2(R)
17PQ_2_130	2017	Wholesale	Autumn	MSSA	3055	0	N	-	≤1/0.5(S)	≤0.5(S)	≤0.25(S)	≤1(S)	≤0.25(S)	0.12(S)	≤1/19(S)	≤0.5(S)
17PQ_2_131	2017	Wholesale	Autumn	MSSA	7	2	N	ERY-PEN	≤1/0.5(S)	≤0.5(S)	>4(R)	≤1(S)	≤0.25(S)	>0.25(R)	≤1/19(S)	1(S)
17PQ_2_134	2017	Wholesale	Autumn	MSSA	7	2	N	ERY-PEN	≤1/0.5(S)	≤0.5(S)	>4(R)	≤1(S)	≤0.25(S)	>0.25(R)	≤1/19(S)	≤0.5(S)
17PQ_2_135	2017	Wholesale	Autumn	MSSA	7	2	N	ERY-PEN	≤1/0.5(S)	≤0.5(S)	>4(R)	≤1(S)	≤0.25(S)	>0.25(R)	≤1/19(S)	≤0.5(S)
17PQ_2_137	2017	Wholesale	Autumn	MSSA	7	2	N	ERY-PEN	≤1/0.5(S)	≤0.5(S)	>4(R)	≤1(S)	≤0.25(S)	>0.25(R)	≤1/19(S)	≤0.5(S)
17PQ_2_138	2017	Wholesale	Autumn	MSSA	7	2	N	ERY-PEN	≤1/0.5(S)	≤0.5(S)	>4(R)	≤1(S)	≤0.25(S)	>0.25(R)	≤1/19(S)	≤0.5(S)
17PQ_2_139	2017	Wholesale	Autumn	MSSA	7	2	N	ERY-PEN	≤1/0.5(S)	≤0.5(S)	>4(R)	≤1(S)	≤0.25(S)	>0.25(R)	≤1/19(S)	≤0.5(S)
17PQ_2_140	2017	Wholesale	Autumn	MSSA	7	2	N	ERY-PEN	≤1/0.5(S)	≤0.5(S)	>4(R)	≤1(S)	≤0.25(S)	>0.25(R)	≤1/19(S)	≤0.5(S)
17PQ_2_166	2017	Wholesale	Autumn	MSSA	7	2	N	ERY-PEN	≤1/0.5(S)	≤0.5(S)	>4(R)	≤1(S)	0.5(S)	>0.25(R)	≤1/19(S)	≤0.5(S)
17PQ_2_191	2017	Wholesale	Autumn	MSSA	7	1	N	PEN	≤1/0.5(S)	≤0.5(S)	≤0.25(S)	≤1(S)	0.5(S)	>0.25(R)	≤1/19(S)	≤0.5(S)
17PQ_2_212	2017	Wholesale	Autumn	MSSA	7	2	N	ERY-PEN	≤1/0.5(S)	≤0.5(S)	>4(R)	≤1(S)	0.5(S)	>0.25(R)	≤1/19(S)	≤0.5(S)
17PQ_2_213	2017	Wholesale	Autumn	MSSA	7	2	N	ERY-PEN	≤1/0.5(S)	≤0.5(S)	>4(R)	≤1(S)	0.5(S)	>0.25(R)	≤1/19(S)	≤0.5(S)
17PQ_2_219	2017	Wholesale	Autumn	MSSA	7	2	N	ERY-PEN	≤1/0.5(S)	≤0.5(S)	>4(R)	≤1(S)	0.5(S)	>0.25(R)	≤1/19(S)	≤0.5(S)
17PQ_2_220	2017	Wholesale	Autumn	MSSA	7	2	N	ERY-PEN	≤1/0.5(S)	≤0.5(S)	>4(R)	≤1(S)	0.5(S)	>0.25(R)	≤1/19(S)	≤0.5(S)
17PQ_2_235	2017	Wholesale	Autumn	MSSA	7	1	N	PEN	≤1/0.5(S)	≤0.5(S)	≤0.25(S)	≤1(S)	0.5(S)	>0.25(R)	≤1/19(S)	≤0.5(S)
17PQ_2_236	2017	Wholesale	Autumn	MSSA	3055	0	N	-	≤1/0.5(S)	≤0.5(S)	≤0.25(S)	≤1(S)	≤0.25(S)	≤0.06(S)	≤1/19(S)	≤0.5(S)
17PQ_2_32	2017	Wholesale	Autumn	MSSA	188	1	N	PEN	≤1/0.5(S)	≤0.5(S)	≤0.25(S)	≤1(S)	0.5(S)	>0.25(R)	≤1/19(S)	≤0.5(S)
17PQ_2_35	2017	Wholesale	Autumn	MSSA	188	1	N	PEN	≤1/0.5(S)	≤0.5(S)	≤0.25(S)	≤1(S)	0.5(S)	>0.25(R)	≤1/19(S)	≤0.5(S)
17PQ_2_39	2017	Wholesale	Autumn	MSSA	188	1	N	PEN	≤1/0.5(S)	≤0.5(S)	≤0.25(S)	≤1(S)	0.5(S)	>0.25(R)	≤1/19(S)	≤0.5(S)
17PQ_2_40	2017	Wholesale	Autumn	MSSA	5	1	N	PEN	≤1/0.5(S)	≤0.5(S)	≤0.25(S)	≤1(S)	0.5(S)	>0.25(R)	≤1/19(S)	≤0.5(S)
17PQ_2_63	2017	Wholesale	Autumn	MSSA	7	2	N	ERY-PEN	≤1/0.5(S)	≤0.5(S)	>4(R)	≤1(S)	≤0.25(S)	>0.25(R)	≤1/19(S)	≤0.5(S)
17PQ_2_67	2017	Wholesale	Autumn	MSSA	7	2	N	ERY-PEN	≤1/0.5(S)	≤0.5(S)	>4(R)	≤1(S)	≤0.25(S)	>0.25(R)	≤1/19(S)	≤0.5(S)
17PQ_2_70	2017	Wholesale	Autumn	MSSA	7	2	N	ERY-PEN	≤1/0.5(S)	≤0.5(S)	>4(R)	≤1(S)	≤0.25(S)	>0.25(R)	≤1/19(S)	≤0.5(S)
17PQ_2_74	2017	Wholesale	Autumn	MSSA	7	1	N	PEN	≤1/0.5(S)	≤0.5(S)	≤0.25(S)	≤1(S)	0.5(S)	>0.25(R)	≤1/19(S)	≤0.5(S)
17PQ_2_85	2017	Wholesale	Autumn	MSSA	7	4	Y	ERY-GEN-PEN-SXT	≤1/0.5(S)	≤0.5(S)	>4(R)	>16(R)	0.5(S)	>0.25(R)	>4/76(R)	≤0.5(S)
17PQ_2_91	2017	Wholesale	Autumn	MSSA	6	0	N	-	≤1/0.5(S)	≤0.5(S)	≤0.25(S)	≤1(S)	≤0.25(S)	≤0.06(S)	≤1/19(S)	≤0.5(S)
17PQ_2_93	2017	Wholesale	Autumn	MSSA	6	0	N	-	≤1/0.5(S)	≤0.5(S)	≤0.25(S)	≤1(S)	≤0.25(S)	≤0.06(S)	≤1/19(S)	≤0.5(S)
17PQ_2_95	2017	Wholesale	Autumn	MSSA	6	0	N	-	≤1/0.5(S)	≤0.5(S)	≤0.25(S)	≤1(S)	≤0.25(S)	≤0.06(S)	≤1/19(S)	≤0.5(S)
17PQ_2_97	2017	Wholesale	Autumn	MSSA	6	0	N	-	≤1/0.5(S)	≤0.5(S)	≤0.25(S)	≤1(S)	≤0.25(S)	≤0.06(S)	≤1/19(S)	≤0.5(S)
17PX_1_10	2017	Wholesale	Summer	MSSA	5	1	N	SXT	≤1/0.5(S)	≤0.5(S)	≤0.25(S)	≤1(S)	≤0.25(S)	≤0.06(S)	>4/76(R)	≤0.5(S)
17PX_1_102	2017	Wholesale	Summer	MSSA	1281	0	N	-	≤1/0.5(S)	≤0.5(S)	≤0.25(S)	≤1(S)	0.5(S)	≤0.06(S)	≤1/19(S)	≤0.5(S)
17PX_1_11	2017	Wholesale	Summer	MSSA	5	1	N	SXT	≤1/0.5(S)	≤0.5(S)	≤0.25(S)	≤1(S)	≤0.25(S)	≤0.06(S)	>4/76(R)	≤0.5(S)
17PX_1_111	2017	Wholesale	Summer	MSSA	25	1	N	PEN	≤1/0.5(S)	≤0.5(S)	≤0.25(S)	≤1(S)	0.5(S)	>0.25(R)	≤1/19(S)	≤0.5(S)
17PX_1_112	2017	Wholesale	Summer	MSSA	2250	1	N	PEN	≤1/0.5(S)	≤0.5(S)	≤0.25(S)	≤1(S)	0.5(S)	>0.25(R)	≤1/19(S)	≤0.5(S)
17PX_1_12	2017	Wholesale	Summer	MSSA	5	1	N	SXT	≤1/0.5(S)	≤0.5(S)	≤0.25(S)	≤1(S)	≤0.25(S)	≤0.06(S)	>4/76(R)	≤0.5(S)
17PX_1_13	2017	Wholesale	Summer	MSSA	5	1	N	SXT	≤1/0.5(S)	≤0.5(S)	≤0.25(S)	2(S)	≤0.25(S)	0.25(R)	≤1/19(S)	≤0.5(S)
17PX_1_145	2017	Wholesale	Summer	MSSA	25	1	N	PEN	≤1/0.5(S)	≤0.5(S)	≤0.25(S)	≤1(S)	0.5(S)	>0.25(R)	≤1/19(S)	≤0.5(S)
17PX_1_156	2017	Wholesale	Summer	MSSA	5	2	N	ERY-PEN	≤1/0.5(S)	≤0.5(S)	>4(R)	≤1(S)	0.5(S)	>0.25(R)	≤1/19(S)	≤0.5(S)
17PX_1_17	2017	Wholesale	Summer	MSSA	672	2	N	ERY-PEN	≤1/0.5(S)	≤0.5(S)	>4(R)	≤1(S)	≤0.25(S)	>0.25(R)	≤1/19(S)	≤0.5(S)
17PX_1_18	2017	Wholesale	Summer	MSSA	5	0	N	-	≤1/0.5(S)	≤0.5(S)	≤0.25(S)	≤1(S)	≤0.25(S)	≤0.06(S)	≤1/19(S)	≤0.5(S)
17PX_1_19	2017	Wholesale	Summer	MSSA	5	1	N	SXT	≤1/0.5(S)	≤0.5(S)	≤0.25(S)	≤1(S)	≤0.25(S)	≤0.06(S)	>4/76(R)	≤0.5(S)
17PX_1_24	2017	Wholesale	Summer	MSSA	5	1	N	SXT	≤1/0.5(S)	≤0.5(S)	≤0.25(S)	≤1(S)	≤0.25(S)	>0.25(R)	≤1/19(S)	≤0.5(S)
17PX_1_28	2017	Wholesale	Summer	MSSA	5	2	N	ERY-PEN	≤1/0.5(S)	≤0.5(S)	>4(R)	≤1(S)	0.5(S)	0.25(R)	≤1/19(S)	≤0.5(S)
17PX_1_3	2017	Wholesale	Summer	MSSA	5	1	N	SXT	≤1/0.5(S)	≤0.5(S)	≤0.25(S)	≤1(S)	≤0.25(S)	≤0.06(S)	>4/76(R)	≤0.5(S)
17PX_1_30	2017	Wholesale	Summer	MSSA	188	1	N	PEN	≤1/0.5(S)	≤0.5(S)	≤0.25(S)	≤1(S)	0.5(S)	>0.25(R)	≤1/19(S)	≤0.5(S)
17PX_1_33	2017	Wholesale	Summer	MSSA	2250	1	N	PEN	≤1/0.5(S)	≤0.5(S)	≤0.25(S)	≤1(S)	0.5(S)	>0.25(R)	≤1/19(S)	≤0.5(S)
17PX_1_4	2017	Wholesale	Summer	MSSA	672	2	N	ERY-PEN	≤1/0.5(S)	≤0.5(S)	>4(R)	≤1(S)	0.5(S)	>0.25(R)	≤1/19(S)	≤0.5(S)
17PX_1_7	2017	Wholesale	Summer	MSSA	5	1	N	SXT	≤1/0.5(S)	≤0.5(S)	>4(R)	≤1(S)	≤0.25(S)	>0.25(R)	≤1/19(S)	≤0.5(S)
17PX_1_77	2017	Wholesale	Summer	MSSA	15	2	N	ERY-PEN	≤1/0.5(S)	≤0.5(S)	>4(R)	≤1(S)	≤0.25(S)	>0.25(R)	≤1/19(S)	≤0.5(S)
17PX_1_9	2017	Wholesale	Summer	MSSA	5	1	N	SXT	≤1/0.5(S)	≤0.5(S)	≤0.25(S)	≤1(S)	≤0.25(S)	≤0.06(S)	>4/76(R)	≤0.5(S)
17PX_2_1	2017	Wholesale	Summer	MSSA	15	2	N	ERY-PEN	≤1/0.5(S)	≤0.5(S)	>4(R)	≤1(S)	≤0.25(S)	>0.25(R)	≤1/19(S)	≤0.5(S)
17PX_2_104	2017	Wholesale	Summer	MSSA	7	2	N	ERY-PEN	≤1/0.5(S)	≤0.5(S)	>4(R)	≤1(S)	≤0.25(S)	>0.25(R)	≤1/19(S)	1(S)
17PX_2_11	2017	Wholesale	Summer	MSSA	15	2	N	ERY-PEN	≤1/0.5(S)	≤0.5(S)	>4(R)	≤1(S)	≤0.25(S)	>0.25(R)	≤1/19(S)	≤0.5(S)
17PX_2_119	2017	Wholesale	Summer	MSSA	7	2	N	ERY-PEN	≤1/0.5(S)	≤0.5(S)	>4(R)	≤1(S)	≤0.25(S)	>0.25(R)	≤1/19(S)	1(S)
17PX_2_13	2017	Wholesale	Summer	MSSA	7	1	N	PEN	≤1/0.5(S)	≤0.5(S)	≤0.25(S)	≤1(S)	0.5(S)	>0.25(R)	≤1/19(S)	≤0.5(S)
17PX_2_168	2017	Wholesale	Summer	MSSA	7	2	N	ERY-PEN	≤1/0.5(S)	≤0.5(S)	>4(R)	≤1(S)	≤0.25(S)	>0.25(R)	≤1/19(S)	1(S)
17PX_2_17	2017	Wholesale	Summer	MSSA	7	1	N	PEN	≤1/0.5(S)	≤0.5(S)	≤0.25(S)	≤1(S)	0.5(S)	>0.25(R)	≤1/19(S)	≤0.5(S)
17PX_2_171	2017	Wholesale	Summer	MSSA	7	2	N	ERY-PEN	≤1/0.5(S)	≤0.5(S)	>4(R)	≤1(S)	≤0.25(S)	>0.25(R)	≤1/19(S)	1(S)
17PX_2_174	2017	Wholesale	Summer	MSSA	7	2	N	ERY-PEN	≤1/0.5(S)	≤0.5(S)	>4(R)	≤1(S)	≤0.25(S)	>0.25(R)	≤1/19(S)	1(S)
17PX_2_177	2017	Wholesale	Summer	MSSA	7	2	N	ERY-PEN	≤1/0.5(S)	≤0.5(S)	>4(R)	≤1(S)	≤0.25(S)	>0.25(R)	≤1/19(S)	1(S)
17PX_2_18	2017	Wholesale	Summer	MSSA	7	1	N	PEN	≤1/0.5(S)	≤0.5(S)	≤0.25(S)	≤1(S)	0.5(S)	>0.25(R)	≤1/19(S)	≤0.5(S)
17PX_2_188	2017	Wholesale	Summer	MSSA	7	4	Y	CLI-ERY-GEN-PEN	≤1/0.5(S)	>4(R)	>4(R)	>16(R)	≤0.25(S)	>0.25(R)	≤1/19(S)	≤0.5(S)
17PX_2_189	2017	Wholesale	Summer	MSSA	7	2	N	ERY-PEN	≤1/0.5(S)	≤0.5(S)	>4(R)	≤1(S)	≤0.25(S)	>0.25(R)	≤1/19(S)	1(S)
17PX_2_21	2017	Wholesale	Summer	MSSA	7	2	N	ERY-PEN	≤1/0.5(S)	≤0.5(S)	>4(R)	≤1(S)	≤0.25(S)	>0.25(R)	≤1/19(S)	≤0.5(S)
17PX_2_23	2017	Wholesale	Summer	MSSA	7	2	N	ERY-PEN	≤1/0.5(S)	≤0.5(S)	>4(R)	≤1(S)	≤0.25(S)	>0.25(R)	≤1/19(S)	1(S)
17PX_2_27	2017	Wholesale	Summer	MSSA	7	2	N	ERY-PEN	≤1/0.5(S)	≤0.5(S)	>4(R)	≤1(S)	≤0.25(S)	>0.25(R)	≤1/19(S)	≤0.5(S)
17PX_2_30	2017	Wholesale	Summer	MSSA	7	2	N	ERY-PEN	≤1/0.5(S)	≤0.5(S)	>4(R)	≤1(S)	≤0.25(S)	>0.25(R)	≤1/19(S)	≤0.5(S)
17PX_2_42	2017	Wholesale	Summer	MSSA	7	5	Y	CLI-ERY-GEN-PEN-SXT	≤1/0.5(S)	>4(R)	>4(R)	>16(R)	0.5(S)	>0.25(R)	>4/76(R)	≤0.5(S)
17PX_2_45	2017	Wholesale	Summer	MSSA	7	5	Y	CLI-ERY-GEN-PEN-SXT	≤1/0.5(S)	>4(R)	>4(R)	>16(R)	0.5(S)	>0.25(R)	>4/76(R)	≤0.5(S)
17PX_2_47	2017	Wholesale	Summer	MSSA	7	4	Y	CLI-ERY-GEN-PEN	≤1/0.5(S)	>4(R)	>4(R)	>16(R)	≤0.25(S)	>0.25(R)	≤1/19(S)	≤0.5(S)
17PX_2_5	2017	Wholesale	Summer	MSSA	7	2	N	ERY-PEN	≤1/0.5(S)	≤0.5(S)	≤0.25(S)	≤1(S)	0.5(S)	>0.25(R)	≤1/19(S)	≤0.5(S)
17PX_2_60	2017	Wholesale	Summer	MSSA	25	3	N	CLI-ERY-PEN	≤1/0.5(S)	>4(R)	>4(R)	≤1(S)	0.5(S)	>0.25(R)	≤1/19(S)	≤0.5(S)
17PX_2_63	2017	Wholesale	Summer	MSSA	1	1	N	PEN	≤1/0.5(S)	≤0.5(S)	≤0.25(S)	≤1(S)	0.5(S)	>0.25(R)	≤1/19(S)	≤0.5(S)
17PX_2_67	2017	Wholesale	Summer	MSSA	1	1	N	PEN	≤1/0.5(S)	≤0.5(S)	≤0.25(S)	≤1(S)	≤0.25(S)	>0.25(R)	≤1/19(S)	1(S)
17PX_2_70	2017	Wholesale	Summer	MSSA	1	1	N	PEN	≤1/0.5(S)	≤0.5(S)	≤0.25(S)	≤1(S)	≤0.25(S)	>0.25(R)	≤1/19(S)	1(S)
17PX_2_84	2017	Wholesale	Summer	MSSA	188	1	N	PEN	≤1/0.5(S)	≤0.5(S)	≤0.25(S)	≤1(S)	1(S)	>0.25(R)	≤1/19(S)	1(S)
17PX_2_86	2017	Wholesale	Summer	MSSA	188	1	N	PEN	≤1/0.5(S)	≤0.5(S)	≤0.25(S)	≤1(S)	0.5(S)	>0.25(R)	≤1/19(S)	≤0.5(S)

## Sheet: Suppl-Figure S1 correlation 
Strains	AMC	CLI	ERY	GEN	OXA	PEN	SXT	SYN	ErmB	ErmC	mgrA	LmrS	lsaE	arlR	arlS	QnrD1	norA	mepA	mepR	tet(38)	tet(K)	tet(L)	blaZ_beta-lactamase	mecA	mecC	aad(6)	AAC(6')-Ie-APH(2'')-Ia	ANT(4')-Ib	ANT(6)-Ia	APH(3')-Ia	APH(3')-IIa	dfrG	fexA	FosB	lnuA
16LC15	≤1/0.5(S)	≤0.5(S)	>4(R)	≤1(S)	≤0.25(S)	>0.25(R)	≤1/19(S)	1(S)	0	0	1	1	0	1	1	0	1	1	1	1	0	0	1	0	0	0	0	1	0	0	0	0	0	0	1
16LC28	4/2(R)	>4(R)	>4(R)	≤1(S)	>4(R)	>0.25(R)	>4/76(R)	>2(R)	0	1	1	1	0	1	1	0	1	1	1	1	1	0	1	0	0	0	0	1	0	0	0	0	0	0	1
16LC49	≤1/0.5(S)	≤0.5(S)	≤0.25(S)	≤1(S)	1(S)	>0.25(R)	≤1/19(S)	1(S)	0	0	1	1	0	1	1	0	1	1	1	1	1	0	1	0	0	0	0	1	0	0	0	0	0	0	1
16LD8	≤1/0.5(S)	>4(R)	>4(R)	>16(R)	>4(R)	>0.25(R)	≤1/19(S)	>2(R)	0	0	1	1	0	1	1	0	1	1	1	1	0	0	0	0	0	0	0	0	0	0	0	0	0	1	0
16LQ22	4/2(R)	>4(R)	>4(R)	≤1(S)	>4(R)	>0.25(R)	>4/76(R)	>2(R)	0	1	1	1	1	1	1	0	1	1	1	1	0	1	1	1	1	0	1	1	1	0	0	1	1	1	0
16LQ28	≤1/0.5(S)	≤0.5(S)	>4(R)	≤1(S)	0.5(S)	>0.25(R)	≤1/19(S)	≤0.5(S)	0	1	1	1	0	1	1	0	1	1	1	1	1	0	1	0	0	0	0	1	0	0	0	0	0	0	1
16LX12	≤1/0.5(S)	≤0.5(S)	≤0.25(S)	2(S)	>4(R)	>0.25(R)	≤1/19(S)	1(S)	0	0	1	1	0	1	1	0	1	1	1	1	0	0	0	1	1	0	0	0	0	0	0	0	0	1	0
16LX2	≤1/0.5(S)	≤0.5(S)	≤0.25(S)	≤1(S)	0.5(S)	>0.25(R)	≤1/19(S)	1(S)	0	1	1	1	0	1	1	0	1	1	1	1	0	0	1	0	0	0	0	0	0	0	0	0	0	1	0
16PC109	>4/2(R)	>4(R)	>4(R)	>16(R)	>4(R)	>0.25(R)	≤1/19(S)	>2(R)	0	1	1	1	1	1	1	1	1	1	1	1	0	1	1	1	1	0	1	1	1	1	0	1	1	1	0
16PC113	2/1(R)	>4(R)	>4(R)	≤1(S)	>4(R)	>0.25(R)	>4/76(R)	>2(R)	0	0	1	1	0	1	1	0	1	1	1	1	0	0	1	0	0	0	0	0	0	0	0	0	0	0	0
16PC117	≤1/0.5(S)	>4(R)	>4(R)	>16(R)	>4(R)	>0.25(R)	≤1/19(S)	1(S)	0	0	1	1	0	1	1	0	1	1	1	1	0	0	1	0	0	0	0	0	0	0	0	0	0	1	0
16PC139	≤1/0.5(S)	>4(R)	>4(R)	>16(R)	0.5(S)	>0.25(R)	>4/76(R)	≤0.5(S)	1	0	1	1	0	1	1	0	1	1	1	1	0	0	1	0	0	0	1	0	0	1	0	0	0	0	0
16PC140	≤1/0.5(S)	>4(R)	>4(R)	>16(R)	0.5(S)	>0.25(R)	>4/76(R)	1(S)	1	0	1	1	0	1	1	0	1	1	1	1	0	0	1	0	0	0	1	0	0	1	0	0	0	0	0
16PC144	>4/2(R)	≤0.5(S)	>4(R)	≤1(S)	>4(R)	>0.25(R)	≤1/19(S)	≤0.5(S)	0	1	1	1	0	1	1	0	1	1	1	1	0	0	1	1	1	0	0	1	0	0	0	0	0	1	0
16PC178	≤1/0.5(S)	>4(R)	>4(R)	>16(R)	0.5(S)	>0.25(R)	>4/76(R)	>2(R)	1	1	1	1	0	1	1	0	1	1	1	1	0	0	1	0	0	0	1	0	0	0	0	0	0	0	0
16PC97	≤1/0.5(S)	>4(R)	>4(R)	>16(R)	>4(R)	>0.25(R)	>4/76(R)	1(S)	1	0	1	1	0	1	1	1	1	1	1	1	0	0	1	0	0	0	1	0	0	0	0	0	0	0	0
16PD106	>4/2(R)	>4(R)	>4(R)	>16(R)	>4(R)	>0.25(R)	>4/76(R)	>2(R)	0	1	1	1	1	1	1	0	1	1	1	1	0	1	1	1	1	0	1	1	1	0	0	1	1	1	0
16PD113	≤1/0.5(S)	>4(R)	>4(R)	>16(R)	>4(R)	>0.25(R)	≤1/19(S)	≤0.5(S)	0	0	1	1	0	1	1	0	1	1	1	1	0	0	1	1	1	1	0	0	0	0	1	0	0	0	0
16PD14	≤1/0.5(S)	≤0.5(S)	≤0.25(S)	2(S)	>4(R)	>0.25(R)	≤1/19(S)	1(S)	0	0	1	1	0	1	1	0	1	1	1	1	0	0	1	0	0	0	0	1	0	0	0	0	0	0	1
16PD44	≤1/0.5(S)	≤0.5(S)	>4(R)	>16(R)	≤0.25(S)	0.06(S)	>4/76(R)	1(S)	0	0	1	1	0	1	1	0	1	1	1	1	0	0	1	0	0	0	0	1	0	0	0	1	1	1	0
16PD57	≤1/0.5(S)	>4(R)	>4(R)	>16(R)	>4(R)	>0.25(R)	≤1/19(S)	≤0.5(S)	0	1	1	1	1	1	1	0	1	1	1	1	1	1	1	1	1	0	1	1	1	0	0	1	1	1	0
16PX103	>4/2(R)	≤0.5(S)	≤0.25(S)	≤1(S)	>4(R)	>0.25(R)	≤1/19(S)	≤0.5(S)	0	1	1	1	0	1	1	0	1	1	1	1	1	0	1	0	0	0	0	1	0	0	0	0	0	0	1
16PX109	>4/2(R)	≤0.5(S)	≤0.25(S)	≤1(S)	>4(R)	>0.25(R)	≤1/19(S)	≤0.5(S)	0	1	1	1	0	1	1	0	1	1	1	1	0	0	1	1	1	0	0	0	0	1	0	0	0	0	0
17LC_1_14	4/2(R)	>4(R)	>4(R)	>16(R)	>4(R)	>0.25(R)	>4/76(R)	>2(R)	0	1	1	1	1	1	1	0	1	1	1	1	0	1	0	1	1	0	1	1	1	0	0	1	1	1	0
17LD_1_13	>4/2(R)	>4(R)	>4(R)	>16(R)	>4(R)	>0.25(R)	>4/76(R)	2(R)	0	1	1	1	1	1	1	0	1	1	1	1	0	1	1	1	1	0	1	1	1	0	0	1	1	1	0
17LQ_1_36	≤1/0.5(S)	>4(R)	>4(R)	≤1(S)	0.5(S)	>0.25(R)	≤1/19(S)	≤0.5(S)	0	0	1	1	0	1	1	0	1	1	1	1	1	0	1	0	0	0	0	1	0	0	0	0	0	0	1
17LX_2_6	>4/2(R)	>4(R)	>4(R)	>16(R)	>4(R)	>0.25(R)	>4/76(R)	>2(R)	0	1	1	1	1	1	1	0	1	1	1	1	0	1	0	1	1	0	1	1	1	0	0	1	1	1	0
17PC_1_85	>4/2(R)	>4(R)	>4(R)	>16(R)	>4(R)	>0.25(R)	>4/76(R)	>2(R)	0	1	1	1	1	1	1	0	1	1	1	1	0	1	1	1	1	0	1	1	1	0	0	1	1	1	0
17PC_1_99	≤1/0.5(S)	>4(R)	>4(R)	>16(R)	0.5(S)	>0.25(R)	>4/76(R)	≤0.5(S)	0	0	1	1	0	1	1	0	1	1	1	1	1	0	1	0	0	0	0	0	0	0	0	0	0	0	0
17PC_2_154	≤1/0.5(S)	≤0.5(S)	>4(R)	≤1(S)	≤0.25(S)	>0.25(R)	≤1/19(S)	≤0.5(S)	0	1	1	1	0	1	1	0	1	1	1	1	1	0	1	0	0	0	0	1	0	0	0	0	0	0	1
17PQ_1_167	≤1/0.5(S)	≤0.5(S)	>4(R)	≤1(S)	>4(R)	>0.25(R)	≤1/19(S)	≤0.5(S)	0	1	1	0	0	1	1	0	0	1	1	1	1	0	1	1	1	0	0	1	0	0	0	0	0	0	0
17PQ_1_195	>4/2(R)	>4(R)	>4(R)	>16(R)	>4(R)	>0.25(R)	>4/76(R)	>2(R)	0	1	1	1	1	1	1	0	1	1	1	1	0	1	0	1	1	0	1	1	1	0	0	1	1	1	0
17PQ_2_19	>4/2(R)	>4(R)	>4(R)	>16(R)	>4(R)	>0.25(R)	>4/76(R)	>2(R)	0	1	1	1	1	1	1	0	1	1	1	1	0	1	1	1	1	0	1	1	1	0	0	1	1	1	0
17PQ_2_224	≤1/0.5(S)	>4(R)	>4(R)	≤1(S)	>4(R)	>0.25(R)	≤1/19(S)	≤0.5(S)	1	0	1	1	0	1	1	0	1	1	1	1	1	0	1	1	1	1	0	0	0	0	1	0	0	0	0
17PQ_2_230	>4/2(R)	>4(R)	>4(R)	≤1(S)	>4(R)	>0.25(R)	≤1/19(S)	≤0.5(S)	0	1	1	1	0	1	1	0	1	1	1	1	1	0	1	1	1	1	0	0	0	0	1	0	0	0	0
17PQ_2_90	>4/2(R)	>4(R)	>4(R)	>16(R)	>4(R)	>0.25(R)	>4/76(R)	>2(R)	0	1	1	1	1	1	1	0	1	1	1	1	1	1	1	1	1	0	1	1	1	0	0	1	1	1	0
17PX_2_179	≤1/0.5(S)	>4(R)	>4(R)	>16(R)	>4(R)	>0.25(R)	≤1/19(S)	>2(R)	0	1	1	1	0	1	1	0	1	1	1	1	1	0	1	0	0	0	0	1	0	0	0	0	0	0	1
17PX_2_24	≤1/0.5(S)	≤0.5(S)	>4(R)	≤1(S)	≤0.25(S)	>0.25(R)	≤1/19(S)	1(S)	0	1	1	1	0	1	1	0	1	1	1	1	0	0	1	0	0	0	0	0	0	0	0	0	0	1	0
17PX_2_54	2/1(R)	≤0.5(S)	>4(R)	≤1(S)	>4(R)	>0.25(R)	≤1/19(S)	≤0.5(S)	0	1	1	0	0	1	1	0	0	1	1	1	0	0	1	1	1	0	0	1	0	1	0	0	0	0	0
		Supplementary Figure S1. Correlation between high/low MIC values and AMR gene profiles

## Sheet: Suppl-Table S2 Assembly stats
	Supplementary Table S2. The whole genome assembly results
Biosamples	Strains	Total length (bp)	No. of contigs	GC (%)	N50 (bp)	L50	Gene number
SAMN30733103	16LC15	2855187	62	33.05	318359	4	2671
SAMN30733112	16LC28	2819107	68	32.81	318030	4	2643
SAMN30733105	16LC49	2872980	69	33.53	278153	5	2701
SAMN30733137	16LD8	2819016	371	33.13	325371	3	2609
SAMN30733120	16LQ22	2825596	57	32.74	139979	6	2674
SAMN30733106	16LQ28	2796745	36	32.75	173210	5	2622
SAMN30733129	16LX12	2668041	103	32.71	101384	7	2552
SAMN30733136	16LX2	2806609	60	33.01	217084	4	2649
SAMN30733126	16PC109	2790516	46	32.73	216364	6	2652
SAMN30733116	16PC113	2791097	24	32.79	278326	4	2653
SAMN30733113	16PC117	2749217	178	32.77	121061	6	2557
SAMN30733141	16PC139	2991107	121	34.41	229977	4	2872
SAMN30733140	16PC140	2848755	31	32.88	284136	3	2733
SAMN30733114	16PC144	2738671	30	32.75	200952	4	2554
SAMN30733115	16PC178	2815087	32	32.7	291700	4	2682
SAMN30733139	16PC97	2848647	59	32.79	694743	2	2738
SAMN30733122	16PD106	2843893	57	32.8	166723	5	2705
SAMN30733132	16PD113	2663486	216	32.85	30821	28	2480
SAMN30733108	16PD14	2799677	42	32.87	197194	5	2615
SAMN30733117	16PD44	2726482	42	32.79	160861	6	2578
SAMN30733118	16PD57	2846368	65	32.75	175284	6	2688
SAMN30733104	16PX103	2785129	22	32.79	1027033	2	2607
SAMN30733133	16PX109	2776223	54	32.91	122582	7	2589
SAMN30733128	17LC_1_14	2798601	49	32.76	183349	5	2654
SAMN30733125	17LD_1_13	2898224	371	33.04	204642	5	2694
SAMN30733107	17LQ_1_36	2789262	32	32.77	318811	4	2595
SAMN30733123	17LX_2_6	2840292	71	32.71	128435	6	2693
SAMN30733124	17PC_1_85	2831085	45	32.82	286368	4	2693
SAMN30733110	17PC_1_99	2690099	127	32.82	120326	9	2613
SAMN30733109	17PC_2_154	2910958	446	33.2	224200	4	2663
SAMN30733131	17PQ_1_167	2796942	43	32.92	1002960	2	2669
SAMN30733127	17PQ_1_195	2805591	64	32.96	128298	6	2625
SAMN30733121	17PQ_2_19	2758387	48	32.82	192675	5	2582
SAMN30733134	17PQ_2_224	2851092	380	33.09	147713	7	2613
SAMN30733135	17PQ_2_230	2803693	55	32.92	167565	6	2640
SAMN30733119	17PQ_2_90	2839287	46	32.81	286369	4	2704
SAMN30733111	17PX_2_179	2873582	71	32.91	321815	4	2710
SAMN30733138	17PX_2_24	2858810	350	33.01	538696	2	2644
SAMN30733130	17PX_2_54	2844886	64	32.81	124156	6	2684

## Sheet: Suppl-Table S3 MIC breakpoints
	Supplementary Table S3. MIC breakpoints of S. aureus in this study
	Antibiotics	MIC breakpoints (ug/ml)
		S	I	R
	Amoxicillin/clavulanate (AMC)	≤1/0.5	-	≥2/1
	Clindamycin (CLI)	≤0.5	1-2	≥4
	Erythromycin (ERY)	≤0.5	1-2	≥4
	Gentamycin (GEN)	≤4	8	≥16
	Oxacillin (OXA)	≤2	-	≥4
	Penicillin (PEN)	≤0.12	-	≥0.25
	Sulfamethoxazole-Trimethoprim (SXT)	≤2/38	-	≥4/76
	Quinupristin/dalfopristin (SYN)	≤1	-	≥2
	CLSI. 2019. Performance standards for antimicrobial susceptibility testing, 29st ed.
	CLSI supplement M100 Wayne, PA: Clinical and Laboratory Standards Institute.
